# Supplementary material for: Adaptive divergence, historical population dynamics, and simulation of suitable distributions for Picea Meyeri and P. Mongolica at the whole-genome level
Source: BMC Plant Biol. 2024 May 30;24:479. doi: 10.1186/s12870-024-05166-6 (PMC11137980; doi:10.1186/s12870-024-05166-6)
Supplement: Supplementary file 1 — Supplementary Material 1. [file 12870_2024_5166_MOESM1_ESM.zip]

Archive with 9 entries (9 files):
- Fig. S1-S6; Table S1-S2.docx
- Table S10.xlsx
- Table S3.xlsx
- Table S4.xlsx
- Table S5.xlsx
- Table S6.xlsx
- Table S7.xlsx
- Table S8.xlsx
- Table S9.xlsx
