# Supplementary material for: Adaptive divergence, historical population dynamics, and simulation of suitable distributions for Picea Meyeri and P. Mongolica at the whole-genome level
Source: BMC Plant Biol. 2024 May 30;24:479. doi: 10.1186/s12870-024-05166-6 (PMC11137980; doi:10.1186/s12870-024-05166-6)
Supplement: Supplementary file 1 — Supplementary Material 1. [file 12870_2024_5166_MOESM1_ESM.zip › Table S10.xlsx]

## Sheet: Sheet1
Table S10 GO enrichment analysis of selected genes between P.meyeri and P. mongolica
Ontology	GO ID	Description	Mey_vs_Mon_0.05_fst_pi_ratio_sig_intersect	p value
Biological Process	GO:0080186	developmental vegetative growth	2 (13.33%)	1.7e-05
	GO:1902584	positive regulation of response to water deprivation	2 (13.33%)	3.2e-05
	GO:0034389	lipid droplet organization	2 (13.33%)	4.3e-05
	GO:2000070	regulation of response to water deprivation	2 (13.33%)	0.000103
	GO:0019915	lipid storage	2 (13.33%)	0.000215
	GO:0045927	positive regulation of growth	2 (13.33%)	0.001392
	GO:0048518	positive regulation of biological process	5 (33.33%)	0.002043
	GO:0051235	maintenance of location	2 (13.33%)	0.002321
	GO:0047496	vesicle transport along microtubule	1 (6.67%)	0.003116
	GO:0099518	vesicle cytoskeletal trafficking	1 (6.67%)	0.003116
	GO:0006996	organelle organization	6 (40%)	0.003284
	GO:0007059	chromosome segregation	3 (20%)	0.0046
	GO:0072384	organelle transport along microtubule	1 (6.67%)	0.006224
	GO:0071103	DNA conformation change	3 (20%)	0.007467
	GO:0090367	negative regulation of mRNA modification	1 (6.67%)	0.007995
	GO:0106111	regulation of mitotic cohesin ssDNA (lagging strand) loading	1 (6.67%)	0.007995
	GO:0106112	negative regulation of mitotic cohesin ssDNA (lagging strand) loading	1 (6.67%)	0.007995
	GO:1905412	negative regulation of mitotic cohesin loading	1 (6.67%)	0.007995
	GO:0009414	response to water deprivation	2 (13.33%)	0.008206
	GO:0090365	regulation of mRNA modification	1 (6.67%)	0.008438
	GO:0016043	cellular component organization	7 (46.67%)	0.008735
	GO:0062022	mitotic cohesin ssDNA (lagging strand) loading	1 (6.67%)	0.00888
	GO:0140014	mitotic nuclear division	2 (13.33%)	0.00888
	GO:0071923	negative regulation of cohesin loading	1 (6.67%)	0.009764
	GO:0120186	negative regulation of protein localization to chromatin	1 (6.67%)	0.009764
	GO:0060236	regulation of mitotic spindle organization	1 (6.67%)	0.010206
	GO:0090224	regulation of spindle organization	1 (6.67%)	0.010206
	GO:0009415	response to water	2 (13.33%)	0.010528
	GO:0006279	premeiotic DNA replication	1 (6.67%)	0.010647
	GO:0006412	translation	4 (26.67%)	0.010698
	GO:0010970	transport along microtubule	1 (6.67%)	0.011088
	GO:1905405	regulation of mitotic cohesin loading	1 (6.67%)	0.011529
	GO:0061780	mitotic cohesin loading	1 (6.67%)	0.012411
	GO:0006433	prolyl-tRNA aminoacylation	1 (6.67%)	0.012852
	GO:0032212	positive regulation of telomere maintenance via telomerase	1 (6.67%)	0.013292
	GO:0090307	mitotic spindle assembly	1 (6.67%)	0.013292
	GO:1904358	positive regulation of telomere maintenance via telomere lengthening	1 (6.67%)	0.013292
	GO:0030705	cytoskeleton-dependent intracellular transport	1 (6.67%)	0.013732
	GO:0071922	regulation of cohesin loading	1 (6.67%)	0.014612
	GO:1905634	regulation of protein localization to chromatin	1 (6.67%)	0.014612
	GO:0030261	chromosome condensation	2 (13.33%)	0.014722
	GO:0043043	peptide biosynthetic process	4 (26.67%)	0.014722
	GO:0045875	negative regulation of sister chromatid cohesion	1 (6.67%)	0.015491
	GO:0040008	regulation of growth	2 (13.33%)	0.01573
	GO:0007346	regulation of mitotic cell cycle	2 (13.33%)	0.016073
	GO:0034087	establishment of mitotic sister chromatid cohesion	1 (6.67%)	0.01637
	GO:1903828	negative regulation of cellular protein localization	1 (6.67%)	0.016809
	GO:0048584	positive regulation of response to stimulus	2 (13.33%)	0.016909
	GO:0051173	positive regulation of nitrogen compound metabolic process	3 (20%)	0.018255
	GO:0048583	regulation of response to stimulus	3 (20%)	0.018367
	GO:0048589	developmental growth	2 (13.33%)	0.01893
	GO:0099111	microtubule-based transport	1 (6.67%)	0.019001
	GO:0032270	positive regulation of cellular protein metabolic process	2 (13.33%)	0.019152
	GO:0000280	nuclear division	2 (13.33%)	0.019226
	GO:0071921	cohesin loading	1 (6.67%)	0.019439
	GO:0007063	regulation of sister chromatid cohesion	1 (6.67%)	0.019876
	GO:1901796	regulation of signal transduction by p53 class mediator	1 (6.67%)	0.019876
	GO:0031325	positive regulation of cellular metabolic process	3 (20%)	0.020222
	GO:0051247	positive regulation of protein metabolic process	2 (13.33%)	0.020281
	GO:0071168	protein localization to chromatin	1 (6.67%)	0.020314
	GO:0006518	peptide metabolic process	4 (26.67%)	0.020747
	GO:0071840	cellular component organization or biogenesis	7 (46.67%)	0.020759
	GO:0032206	positive regulation of telomere maintenance	1 (6.67%)	0.021188
	GO:0032210	regulation of telomere maintenance via telomerase	1 (6.67%)	0.021188
	GO:0010604	positive regulation of macromolecule metabolic process	3 (20%)	0.021556
	GO:0007017	microtubule-based process	2 (13.33%)	0.021672
	GO:1903312	negative regulation of mRNA metabolic process	1 (6.67%)	0.022498
	GO:1904356	regulation of telomere maintenance via telomere lengthening	1 (6.67%)	0.023371
	GO:0048285	organelle fission	2 (13.33%)	0.023831
	GO:2000573	positive regulation of DNA biosynthetic process	1 (6.67%)	0.024243
	GO:0010564	regulation of cell cycle process	2 (13.33%)	0.02457
	GO:0034085	establishment of sister chromatid cohesion	1 (6.67%)	0.025114
	GO:0009893	positive regulation of metabolic process	3 (20%)	0.025486
	GO:0006323	DNA packaging	2 (13.33%)	0.027969
	GO:0007004	telomere maintenance via telomerase	1 (6.67%)	0.029459
	GO:0051225	spindle assembly	1 (6.67%)	0.029892
	GO:0043604	amide biosynthetic process	4 (26.67%)	0.030086
	GO:0032147	activation of protein kinase activity	1 (6.67%)	0.030759
	GO:0033048	negative regulation of mitotic sister chromatid segregation	1 (6.67%)	0.030759
	GO:0051101	regulation of DNA binding	1 (6.67%)	0.031192
	GO:0007052	mitotic spindle organization	1 (6.67%)	0.031624
	GO:0010833	telomere maintenance via telomere lengthening	1 (6.67%)	0.032057
	GO:0080134	regulation of response to stress	2 (13.33%)	0.032471
	GO:0045839	negative regulation of mitotic nuclear division	1 (6.67%)	0.032489
	GO:0032204	regulation of telomere maintenance	1 (6.67%)	0.033354
	GO:0033043	regulation of organelle organization	2 (13.33%)	0.033686
	GO:0010876	lipid localization	2 (13.33%)	0.03378
	GO:0070507	regulation of microtubule cytoskeleton organization	1 (6.67%)	0.034649
	GO:0051650	establishment of vesicle localization	1 (6.67%)	0.03508
	GO:0051648	vesicle localization	1 (6.67%)	0.035511
	GO:2000278	regulation of DNA biosynthetic process	1 (6.67%)	0.036373
	GO:1903047	mitotic cell cycle process	2 (13.33%)	0.036656
	GO:0033046	negative regulation of sister chromatid segregation	1 (6.67%)	0.036803
	GO:0072331	signal transduction by p53 class mediator	1 (6.67%)	0.036803
	GO:0006278	RNA-dependent DNA biosynthetic process	1 (6.67%)	0.037664
	GO:0051985	negative regulation of chromosome segregation	1 (6.67%)	0.037664
	GO:1902850	microtubule cytoskeleton organization involved in mitosis	1 (6.67%)	0.038094
	GO:0007064	mitotic sister chromatid cohesion	1 (6.67%)	0.038954
	GO:0051784	negative regulation of nuclear division	1 (6.67%)	0.040242
	GO:0034502	protein localization to chromosome	1 (6.67%)	0.040671
	GO:1902969	mitotic DNA replication	1 (6.67%)	0.041528
	GO:0051726	regulation of cell cycle	2 (13.33%)	0.041551
	GO:0032886	regulation of microtubule-based process	1 (6.67%)	0.043241
	GO:0045727	positive regulation of translation	1 (6.67%)	0.045378
	GO:0045860	positive regulation of protein kinase activity	1 (6.67%)	0.045378
	GO:0010389	regulation of G2/M transition of mitotic cell cycle	1 (6.67%)	0.046231
	GO:0034250	positive regulation of cellular amide metabolic process	1 (6.67%)	0.04751
	GO:0048522	positive regulation of cellular process	3 (20%)	0.049704
Cellular Component	GO:0043232	intracellular non-membrane-bounded organelle	7 (70%)	0.000144
	GO:0043228	non-membrane-bounded organelle	7 (70%)	0.000167
	GO:0005811	lipid droplet	2 (20%)	0.000278
	GO:0043025	neuronal cell body	2 (20%)	0.000684
	GO:0044297	cell body	2 (20%)	0.000777
	GO:0043203	axon hillock	1 (10%)	0.00087
	GO:0036477	somatodendritic compartment	2 (20%)	0.001305
	GO:0043005	neuron projection	2 (20%)	0.002494
	GO:0005818	aster	1 (10%)	0.002609
	GO:0005874	microtubule	2 (20%)	0.006908
	GO:0045171	intercellular bridge	1 (10%)	0.006944
	GO:0070937	CRD-mediated mRNA stability complex	1 (10%)	0.008241
	GO:1990635	proximal dendrite	1 (10%)	0.008241
	GO:0099513	polymeric cytoskeletal fiber	2 (20%)	0.009084
	GO:0017101	aminoacyl-tRNA synthetase multienzyme complex	1 (10%)	0.009105
	GO:0071204	histone pre-mRNA 3'end processing complex	1 (10%)	0.009105
	GO:0000313	organellar ribosome	2 (20%)	0.009395
	GO:0005662	DNA replication factor A complex	1 (10%)	0.009536
	GO:0120025	plasma membrane bounded cell projection	2 (20%)	0.010193
	GO:0099081	supramolecular polymer	2 (20%)	0.010686
	GO:0099512	supramolecular fiber	2 (20%)	0.010686
	GO:0042995	cell projection	2 (20%)	0.015984
	GO:0005737	cytoplasm	9 (90%)	0.015999
	GO:0044391	ribosomal subunit	2 (20%)	0.018028
	GO:0022626	cytosolic ribosome	2 (20%)	0.020919
	GO:1990904	ribonucleoprotein complex	3 (30%)	0.021177
	GO:0015630	microtubule cytoskeleton	2 (20%)	0.026171
	GO:0000922	spindle pole	1 (10%)	0.026241
	GO:0035861	site of double-strand break	1 (10%)	0.026241
	GO:0090734	site of DNA damage	1 (10%)	0.026241
	GO:0005871	kinesin complex	1 (10%)	0.030059
	GO:0099080	supramolecular complex	2 (20%)	0.030061
	GO:0005622	intracellular anatomical structure	10 (100%)	0.030923
	GO:0030425	dendrite	1 (10%)	0.033442
	GO:0097447	dendritic tree	1 (10%)	0.033442
	GO:0072686	mitotic spindle	1 (10%)	0.033865
	GO:0043229	intracellular organelle	9 (90%)	0.034343
	GO:0043226	organelle	9 (90%)	0.036855
	GO:0030424	axon	1 (10%)	0.038917
	GO:0030894	replisome	1 (10%)	0.039337
	GO:0043601	nuclear replisome	1 (10%)	0.039337
	GO:0009524	phragmoplast	1 (10%)	0.043946
	GO:0005829	cytosol	4 (40%)	0.045399
	GO:0005840	ribosome	2 (20%)	0.049557
Molecular Function	GO:0061676	importin-alpha family protein binding	1 (6.67%)	0.001903
	GO:0008574	plus-end-directed microtubule motor activity	1 (6.67%)	0.007971
	GO:0004827	proline-tRNA ligase activity	1 (6.67%)	0.010992
	GO:0043047	single-stranded telomeric DNA binding	1 (6.67%)	0.011369
	GO:0098847	sequence-specific single stranded DNA binding	1 (6.67%)	0.012123
	GO:0070034	telomerase RNA binding	1 (6.67%)	0.012876
	GO:0048027	mRNA 5'-UTR binding	1 (6.67%)	0.01438
	GO:0003730	mRNA 3'-UTR binding	1 (6.67%)	0.022244
	GO:0042162	telomeric DNA binding	1 (6.67%)	0.024108
	GO:0003735	structural constituent of ribosome	2 (13.33%)	0.030023
	GO:0003777	microtubule motor activity	1 (6.67%)	0.035221
	GO:0005524	ATP binding	6 (40%)	0.038285
	GO:0003774	cytoskeletal motor activity	1 (6.67%)	0.046215
	GO:0030599	pectinesterase activity	1 (6.67%)	0.048036
