# Supplementary material for: Adaptive divergence, historical population dynamics, and simulation of suitable distributions for Picea Meyeri and P. Mongolica at the whole-genome level
Source: BMC Plant Biol. 2024 May 30;24:479. doi: 10.1186/s12870-024-05166-6 (PMC11137980; doi:10.1186/s12870-024-05166-6)
Supplement: Supplementary file 1 — Supplementary Material 1. [file 12870_2024_5166_MOESM1_ESM.zip › Table S3.xlsx]

## Sheet: Sheet1
Table S3 Potential candidate SNPs related to environmental variables in P. meyeri and P. mongolica
SNP	P values	subject	Symbol
pseudoChr01__227547	0.04897	-	-
pseudoChr01__1547336	0.0406185	AT3G62150	ABCB21
pseudoChr01__1547557	0.0294927	AT3G62150	ABCB21
pseudoChr01__1573043	0.0246365	-	-
pseudoChr01__1573066	0.0246365	-	-
pseudoChr01__1573121	0.0305168	-	-
pseudoChr01__1582010	0.0338928	-	-
pseudoChr01__1582079	0.0150209	-	-
pseudoChr01__2058324	0.00343666	-	-
pseudoChr01__2660313	0.0311912	-	-
pseudoChr01__2660356	0.0311912	-	-
pseudoChr01__2660470	0.0451632	-	-
pseudoChr01__2660518	0.0208795	-	-
pseudoChr01__2660520	0.0208795	-	-
pseudoChr01__2660523	0.049057	-	-
pseudoChr01__2925075	0.000247866	-	-
pseudoChr01__2925254	0.00476667	-	-
pseudoChr01__2925267	0.00718339	-	-
pseudoChr01__3379148	0.0278632	-	-
pseudoChr01__3379407	0.0131454	-	-
pseudoChr01__3379453	0.0152375	-	-
pseudoChr01__3670770	0.0154768	-	-
pseudoChr01__3822055	0.0300469	AT1G51600	ZML2
pseudoChr01__3866506	0.00628881	-	-
pseudoChr01__3866558	0.0418433	-	-
pseudoChr01__3951299	0.000562297	-	-
pseudoChr01__3951299	0.000562297	-	-
pseudoChr01__3992158	0.00696073	-	-
pseudoChr01__4148262	0.038695	-	-
pseudoChr01__4148312	0.0316858	-	-
pseudoChr01__4148330	0.0316858	-	-
pseudoChr01__4148518	0.00693948	-	-
pseudoChr01__4148520	0.0144925	-	-
pseudoChr01__4148531	0.0144925	-	-
pseudoChr01__4148598	0.0144925	-	-
pseudoChr01__4345865	0.0354103	-	-
pseudoChr01__4463475	0.0384283	-	-
pseudoChr01__4463479	0.0481888	-	-
pseudoChr01__5168180	0.00727849	-	-
pseudoChr01__5168181	0.00727849	-	-
pseudoChr01__5168206	0.00727849	-	-
pseudoChr01__5168384	0.04554	-	-
pseudoChr01__5168386	0.0413198	-	-
pseudoChr01__5169565	0.0116113	-	-
pseudoChr01__5449852	0.0319941	-	-
pseudoChr01__5450016	0.0277669	-	-
pseudoChr01__5450035	0.0387922	-	-
pseudoChr01__5984498	0.0237155	-	-
pseudoChr01__6139359	0.0151091	-	-
pseudoChr01__6139382	0.0371148	-	-
pseudoChr01__6139633	0.029026	-	-
pseudoChr01__6139634	0.0104223	-	-
pseudoChr01__6155694	0.0493384	-	-
pseudoChr01__6310113	0.0461704	-	-
pseudoChr01__6310154	0.0461704	-	-
pseudoChr01__6447355	0.00573878	-	-
pseudoChr01__6447377	0.0101945	-	-
pseudoChr01__6447445	0.000314658	-	-
pseudoChr01__6447473	0.000889628	-	-
pseudoChr01__6447474	0.000792549	-	-
pseudoChr01__7573721	0.0236677	-	-
pseudoChr01__7845716	0.00757175	-	-
pseudoChr01__7845774	0.0208626	-	-
pseudoChr01__8808566	0.0201198	-	-
pseudoChr01__9193077	0.0245554	AT4G11560	--
pseudoChr01__9295227	0.0291086	-	-
pseudoChr01__9295229	0.0489999	-	-
pseudoChr01__9295232	0.0424788	-	-
pseudoChr01__9892456	0.00488927	-	-
pseudoChr01__9958056	0.0462007	-	-
pseudoChr01__9958070	0.0137087	-	-
pseudoChr01__10050666	0.0353823	-	-
pseudoChr01__10050690	0.0266431	-	-
pseudoChr01__10050715	0.0421734	-	-
pseudoChr01__10050748	0.0332586	-	-
pseudoChr01__10050762	0.0362759	-	-
pseudoChr01__10050770	0.0228304	-	-
pseudoChr01__10730851	0.00799079	-	-
pseudoChr01__10730916	0.00679711	-	-
pseudoChr01__10770330	0.0257863	-	-
pseudoChr01__10825236	0.0357756	-	-
pseudoChr01__10825237	0.0357756	-	-
pseudoChr01__10832236	0.011366	-	-
pseudoChr01__10832238	4.88386e-07	-	-
pseudoChr01__10832277	1.75714e-05	-	-
pseudoChr01__10832280	0.000487613	-	-
pseudoChr01__10832306	0.000487613	-	-
pseudoChr01__10835757	0.048962	-	-
pseudoChr01__10835762	0.000863783	-	-
pseudoChr01__10835780	0.00785797	-	-
pseudoChr01__10835784	0.00564345	-	-
pseudoChr01__10835831	0.0415317	-	-
pseudoChr01__10858280	0.0498563	-	-
pseudoChr01__10858304	0.0498563	-	-
pseudoChr01__10858325	0.0498563	-	-
pseudoChr01__10858332	0.0498563	-	-
pseudoChr01__11562026	0.0146474	-	-
pseudoChr01__11562027	0.0146474	-	-
pseudoChr01__11562095	0.0181317	-	-
pseudoChr01__11562279	0.0161041	-	-
pseudoChr01__11978384	0.000945901	-	-
pseudoChr01__11978386	0.00296595	-	-
pseudoChr01__11978397	0.00146306	-	-
pseudoChr01__11978422	0.00132656	-	-
pseudoChr01__11978425	0.000893109	-	-
pseudoChr01__11978448	0.00676442	-	-
pseudoChr01__11978468	0.0161471	-	-
pseudoChr01__11978474	0.00180543	-	-
pseudoChr01__11978491	0.00120354	-	-
pseudoChr01__11978496	0.0193868	-	-
pseudoChr01__11978505	0.00120354	-	-
pseudoChr01__12459122	0.000777719	-	-
pseudoChr01__12573139	0.0395242	-	-
pseudoChr01__12573184	0.0183665	-	-
pseudoChr01__12708699	0.0344707	-	-
pseudoChr01__12708750	0.0387213	-	-
pseudoChr01__12775216	0.0407328	-	-
pseudoChr01__12775247	0.0334218	-	-
pseudoChr01__13410928	0.0313077	-	-
pseudoChr01__13509254	0.0368656	-	-
pseudoChr01__13509322	0.0303602	-	-
pseudoChr01__13509331	0.0370744	-	-
pseudoChr01__13509511	0.0479142	-	-
pseudoChr01__13509529	0.0400613	-	-
pseudoChr01__13509534	0.0400613	-	-
pseudoChr01__13509562	0.0368656	-	-
pseudoChr01__13509598	0.0303602	-	-
pseudoChr01__13509600	0.0360731	-	-
pseudoChr01__13691352	0.0379206	-	-
pseudoChr01__14906973	0.00795413	-	-
pseudoChr01__14906977	0.014402	-	-
pseudoChr01__14907015	0.00201676	-	-
pseudoChr01__14907072	0.00213266	-	-
pseudoChr01__14907087	0.0154485	-	-
pseudoChr01__14907279	0.0159352	-	-
pseudoChr01__14907309	0.0153891	-	-
pseudoChr01__14907325	0.00577493	-	-
pseudoChr01__14907333	0.00961315	-	-
pseudoChr01__14907370	0.0159549	-	-
pseudoChr01__14954504	0.0464485	-	-
pseudoChr01__15483843	0.0407683	-	-
pseudoChr01__15488337	0.0284269	-	-
pseudoChr01__15488371	0.0132714	-	-
pseudoChr01__15488580	0.0343114	-	-
pseudoChr01__15488602	0.0343114	-	-
pseudoChr01__15718689	0.0306513	-	-
pseudoChr01__15718709	0.0280275	-	-
pseudoChr01__15718765	0.0333748	-	-
pseudoChr01__15719003	0.0225475	-	-
pseudoChr01__15719016	0.0273217	-	-
pseudoChr01__15719033	0.0293365	-	-
pseudoChr01__15771164	0.0406865	-	-
pseudoChr01__15771178	0.0266436	-	-
pseudoChr01__15771179	0.0406865	-	-
pseudoChr01__16260183	0.0305288	-	-
pseudoChr01__16260354	0.0498599	-	-
pseudoChr01__16283176	0.0321551	-	-
pseudoChr01__16819306	0.0304495	-	-
pseudoChr01__16819347	0.00788951	-	-
pseudoChr01__16819408	0.0100349	-	-
pseudoChr01__16954673	0.0274229	-	-
pseudoChr01__17194818	0.0457533	-	-
pseudoChr01__17194904	0.0118939	-	-
pseudoChr01__17194910	0.00363014	-	-
pseudoChr01__17195122	0.00703211	-	-
pseudoChr01__17260841	0.0395627	-	-
pseudoChr01__17260872	0.0223769	-	-
pseudoChr01__17260988	0.0187132	-	-
pseudoChr01__17261003	0.0187132	-	-
pseudoChr01__17261007	0.0198102	-	-
pseudoChr01__17261016	0.0307775	-	-
pseudoChr01__17261021	0.047595	-	-
pseudoChr01__17594783	0.00569518	-	-
pseudoChr01__17594795	0.00468668	-	-
pseudoChr01__17594806	0.012817	-	-
pseudoChr01__17594830	0.00468668	-	-
pseudoChr01__17594900	0.00380377	-	-
pseudoChr01__17623903	0.0200874	AT2G45660	AGL20
pseudoChr01__18797874	0.0375944	-	-
pseudoChr01__18992338	0.0271325	-	-
pseudoChr01__18992418	0.0340897	-	-
pseudoChr01__18992427	0.029432	-	-
pseudoChr01__18992627	0.0223189	-	-
pseudoChr01__19085765	0.0461287	-	-
pseudoChr01__19338425	0.0315159	-	-
pseudoChr01__19338484	0.0339371	-	-
pseudoChr01__19338499	0.0339371	-	-
pseudoChr01__19345603	0.0424421	-	-
pseudoChr01__19345832	0.00612701	-	-
pseudoChr01__19345833	0.00612701	-	-
pseudoChr01__19345905	0.0415504	-	-
pseudoChr01__20187452	0.0192117	-	-
pseudoChr01__20318811	0.0119177	-	-
pseudoChr01__20318850	0.0168094	-	-
pseudoChr01__20318863	0.00701951	-	-
pseudoChr01__20318881	0.00701951	-	-
pseudoChr01__20318886	0.00701951	-	-
pseudoChr01__21052444	0.00775845	-	-
pseudoChr01__21052455	0.0199619	-	-
pseudoChr01__21052456	0.00363131	-	-
pseudoChr01__21052461	0.00363131	-	-
pseudoChr01__21052472	0.0265332	-	-
pseudoChr01__21052486	0.00284107	-	-
pseudoChr01__21052509	0.0106725	-	-
pseudoChr01__21052518	0.00773785	-	-
pseudoChr01__21052632	0.00569229	-	-
pseudoChr01__21052645	0.00473849	-	-
pseudoChr01__21052658	0.0419722	-	-
pseudoChr01__21052683	0.00499982	-	-
pseudoChr01__21052685	0.00524472	-	-
pseudoChr01__21052693	0.0039949	-	-
pseudoChr01__21052717	0.00499982	-	-
pseudoChr01__21109887	0.00319744	-	-
pseudoChr01__21355285	0.0450225	AT4G34860	A/N-InvB
pseudoChr01__21662514	0.0271071	-	-
pseudoChr01__21663208	0.0392876	-	-
pseudoChr01__21663210	0.00363738	-	-
pseudoChr01__21663270	0.0416333	-	-
pseudoChr01__21663291	0.0434332	-	-
pseudoChr01__22074867	0.0196039	-	-
pseudoChr01__22560406	0.0390456	AT1G68020	ATTPS6
pseudoChr01__22575417	0.0462329	-	-
pseudoChr01__23463866	0.0252505	-	-
pseudoChr01__23721625	0.0292919	-	-
pseudoChr01__23721640	0.0428492	-	-
pseudoChr01__23721657	0.0207371	-	-
pseudoChr01__24772089	0.0124784	-	-
pseudoChr01__24772099	0.0414069	-	-
pseudoChr01__24772114	0.0124784	-	-
pseudoChr01__24772132	0.0124784	-	-
pseudoChr01__24772141	0.0124784	-	-
pseudoChr01__24772165	0.00623725	-	-
pseudoChr01__24772176	0.0210405	-	-
pseudoChr01__24772294	0.0182536	-	-
pseudoChr01__24772296	0.0182536	-	-
pseudoChr01__24772347	0.0327363	-	-
pseudoChr01__24772362	0.0327363	-	-
pseudoChr01__24772414	0.0280797	-	-
pseudoChr01__25670277	0.0352013	AT3G19260	LOH2
pseudoChr01__25956302	0.0376797	-	-
pseudoChr01__25956371	0.00820051	-	-
pseudoChr01__26007277	0.0154851	-	-
pseudoChr01__26007278	0.0154851	-	-
pseudoChr01__26582096	0.0242903	-	-
pseudoChr01__26582153	0.0262116	-	-
pseudoChr01__26582159	0.0225934	-	-
pseudoChr01__26582175	0.0110973	-	-
pseudoChr01__26582191	0.014739	-	-
pseudoChr01__26582305	0.0129644	-	-
pseudoChr01__26582312	0.0073967	-	-
pseudoChr01__26582370	0.010694	-	-
pseudoChr01__26999162	0.0176981	-	-
pseudoChr01__26999174	0.0454297	-	-
pseudoChr01__27128087	0.0323686	-	-
pseudoChr01__27128167	0.0399154	-	-
pseudoChr01__27131557	0.0466053	-	-
pseudoChr01__27131596	0.0380805	-	-
pseudoChr01__27131791	0.00368957	-	-
pseudoChr01__27131794	0.0279804	-	-
pseudoChr01__27131798	0.00651246	-	-
pseudoChr01__27131800	0.0194131	-	-
pseudoChr01__27131819	0.0229322	-	-
pseudoChr01__27131827	0.0324886	-	-
pseudoChr01__27131828	0.0489154	-	-
pseudoChr01__27131854	0.015077	-	-
pseudoChr01__27131870	0.0152603	-	-
pseudoChr01__27131881	0.0342874	-	-
pseudoChr01__27131893	0.0206656	-	-
pseudoChr01__27633954	0.0429469	-	-
pseudoChr01__27872191	0.0411228	-	-
pseudoChr01__28163952	0.00765361	-	-
pseudoChr01__28163965	0.0472177	-	-
pseudoChr01__28164050	0.0450032	-	-
pseudoChr01__28419186	0.0208555	-	-
pseudoChr01__28419224	0.0363564	-	-
pseudoChr01__28584638	0.0235658	-	-
pseudoChr01__28584828	0.0345581	-	-
pseudoChr01__28584874	0.0317987	-	-
pseudoChr01__28584897	0.0288902	-	-
pseudoChr01__30365869	0.0440583	-	-
pseudoChr01__30365938	0.00971902	-	-
pseudoChr01__30365941	0.0321023	-	-
pseudoChr01__30365976	0.0189161	-	-
pseudoChr01__31340033	0.0159791	-	-
pseudoChr01__31651050	0.0271493	-	-
pseudoChr01__31651088	0.0143311	-	-
pseudoChr01__31651119	0.00936744	-	-
pseudoChr01__31651206	6.78712e-06	-	-
pseudoChr01__31651240	0.000402952	-	-
pseudoChr01__31651274	1.80812e-06	-	-
pseudoChr01__31651275	4.96782e-07	-	-
pseudoChr01__31651277	0.00573829	-	-
pseudoChr01__31651325	0.00363795	-	-
pseudoChr01__31651329	0.000129381	-	-
pseudoChr01__31875983	0.0408288	-	-
pseudoChr01__31876091	0.027402	-	-
pseudoChr01__31876197	0.0107749	-	-
pseudoChr01__31876243	0.00976629	-	-
pseudoChr01__31876252	0.0281307	-	-
pseudoChr01__32689566	0.00637561	-	-
pseudoChr01__32689591	0.00187877	-	-
pseudoChr01__32689671	0.0123746	-	-
pseudoChr01__32689673	0.0123746	-	-
pseudoChr01__32930094	0.0352497	-	-
pseudoChr01__32993343	0.00546586	-	-
pseudoChr01__33475263	0.0170121	-	-
pseudoChr01__33475266	0.0261131	-	-
pseudoChr01__33720576	0.0161422	-	-
pseudoChr01__33720594	0.0156208	-	-
pseudoChr01__33720764	0.00787672	-	-
pseudoChr01__33976375	0.0360102	-	-
pseudoChr01__34373428	0.014745	AT5G49010	SLD5
pseudoChr01__34373670	0.014506	AT5G49010	SLD5
pseudoChr01__34765554	0.022496	AT5G06120	XPO7
pseudoChr01__34765831	0.022496	AT5G06120	XPO7
pseudoChr01__35126387	0.0474928	-	-
pseudoChr01__35622654	0.0417378	AT1G63780	IMP4
pseudoChr01__35869420	0.0442792	-	-
pseudoChr01__35869454	0.0468685	-	-
pseudoChr01__35869462	0.0390162	-	-
pseudoChr01__35869646	0.0368766	-	-
pseudoChr01__35871715	0.00758229	-	-
pseudoChr01__36741966	0.0481446	-	-
pseudoChr01__36741978	0.0391202	-	-
pseudoChr01__36742016	0.0193914	-	-
pseudoChr01__36742019	0.0150893	-	-
pseudoChr01__37273673	0.0211587	-	-
pseudoChr01__37273855	0.0346636	-	-
pseudoChr01__37273895	0.0457464	-	-
pseudoChr01__37273896	0.0360194	-	-
pseudoChr01__37354968	0.0248732	-	-
pseudoChr01__38439580	0.0228049	-	-
pseudoChr01__38439603	0.010323	-	-
pseudoChr01__38439620	0.00930736	-	-
pseudoChr01__39226667	0.0277649	-	-
pseudoChr01__39514633	0.0117253	-	-
pseudoChr01__40299378	0.0188315	-	-
pseudoChr01__40299404	0.0188315	-	-
pseudoChr01__40299416	0.0188315	-	-
pseudoChr01__40299588	0.0100236	-	-
pseudoChr01__40299623	0.026673	-	-
pseudoChr01__40299645	0.026673	-	-
pseudoChr01__40299661	0.0321077	-	-
pseudoChr01__40409034	0.0156659	-	-
pseudoChr01__40434862	0.0232296	-	-
pseudoChr01__40434902	0.0411929	-	-
pseudoChr01__40435156	0.0336135	-	-
pseudoChr01__40435186	0.0122529	-	-
pseudoChr01__40899134	0.0375911	-	-
pseudoChr01__40899136	0.0345108	-	-
pseudoChr01__40899201	0.0345108	-	-
pseudoChr01__40899356	0.0484159	-	-
pseudoChr01__40899466	0.0496047	-	-
pseudoChr01__42403078	0.00670332	-	-
pseudoChr01__42403134	0.00904866	-	-
pseudoChr01__42403147	0.0380074	-	-
pseudoChr01__42623912	0.0414363	-	-
pseudoChr01__42872139	0.0073523	-	-
pseudoChr01__42872149	0.0184052	-	-
pseudoChr01__42872189	0.00187165	-	-
pseudoChr01__44370695	0.0297477	-	-
pseudoChr01__44370787	0.0203263	-	-
pseudoChr01__44370974	0.0146094	-	-
pseudoChr01__44401663	0.0263423	-	-
pseudoChr01__45058638	0.015044	-	-
pseudoChr01__45058656	0.0249121	-	-
pseudoChr01__45058694	0.0282096	-	-
pseudoChr01__45058735	0.0286095	-	-
pseudoChr01__45058919	0.0201795	-	-
pseudoChr01__45058927	0.0226729	-	-
pseudoChr01__45058990	0.0166776	-	-
pseudoChr01__45344274	0.0263172	-	-
pseudoChr01__45355393	0.0263204	-	-
pseudoChr01__45721782	0.0337569	-	-
pseudoChr01__45860027	0.00491409	-	-
pseudoChr01__45860398	0.00144873	-	-
pseudoChr01__45914706	0.0432772	-	-
pseudoChr01__45914759	0.0322952	-	-
pseudoChr01__46102281	0.0489875	-	-
pseudoChr01__46259385	0.0360681	-	-
pseudoChr01__46259425	0.0360681	-	-
pseudoChr01__46259437	0.014974	-	-
pseudoChr01__46444802	0.0477837	-	-
pseudoChr01__46444827	0.0384881	-	-
pseudoChr01__46602656	0.0148208	-	-
pseudoChr01__47135586	0.00883847	-	-
pseudoChr01__47135690	0.0177387	-	-
pseudoChr01__48136612	0.0496054	-	-
pseudoChr01__49001560	0.0292835	-	-
pseudoChr01__50474301	0.0462994	-	-
pseudoChr01__50474311	0.0462994	-	-
pseudoChr01__50474337	0.0414578	-	-
pseudoChr01__50474346	0.0462994	-	-
pseudoChr01__50474378	0.0436304	-	-
pseudoChr01__50474524	0.0481834	-	-
pseudoChr01__50474573	0.0136171	-	-
pseudoChr01__50474575	0.0131406	-	-
pseudoChr01__51012237	0.0460072	-	-
pseudoChr01__51012255	0.0454902	-	-
pseudoChr01__51012267	0.0147861	-	-
pseudoChr01__51199429	0.0231784	-	-
pseudoChr01__52706372	0.0490585	-	-
pseudoChr01__52706398	0.0454084	-	-
pseudoChr01__53207259	0.0421342	-	-
pseudoChr01__53233318	0.0252976	-	-
pseudoChr01__53233365	0.0422996	-	-
pseudoChr01__53233384	0.0283042	-	-
pseudoChr01__53233390	0.0146128	-	-
pseudoChr01__53233509	0.00128486	-	-
pseudoChr01__53233526	0.00155305	-	-
pseudoChr01__53423315	0.0313945	-	-
pseudoChr01__53423508	0.0443764	-	-
pseudoChr01__53613004	0.0445088	-	-
pseudoChr01__54431717	0.0261331	-	-
pseudoChr01__54458735	0.0476467	-	-
pseudoChr01__55032547	0.0262066	-	-
pseudoChr01__55032563	0.0110047	-	-
pseudoChr01__55032813	0.0143	-	-
pseudoChr01__55034017	0.0330541	-	-
pseudoChr01__55637100	0.0101812	-	-
pseudoChr01__55637115	0.0454882	-	-
pseudoChr01__55637120	0.011994	-	-
pseudoChr01__55637166	0.0291365	-	-
pseudoChr01__55637184	0.0170444	-	-
pseudoChr01__55637394	0.0433184	-	-
pseudoChr01__55760148	0.00970903	-	-
pseudoChr01__55760186	0.0112178	-	-
pseudoChr01__55760191	0.011749	-	-
pseudoChr01__55953109	0.026422	-	-
pseudoChr01__55953125	0.0440101	-	-
pseudoChr01__55953202	0.0480445	-	-
pseudoChr01__56507606	0.0202621	-	-
pseudoChr01__56507622	0.00581848	-	-
pseudoChr01__56507766	0.0273463	-	-
pseudoChr01__56507784	0.00997981	-	-
pseudoChr01__56507809	0.0386847	-	-
pseudoChr01__56507874	0.0458774	-	-
pseudoChr01__56523152	0.00964908	-	-
pseudoChr01__56523204	0.0398179	-	-
pseudoChr01__56523240	0.0398179	-	-
pseudoChr01__56523251	0.0398179	-	-
pseudoChr01__56537144	0.0154968	-	-
pseudoChr01__56537166	0.0154968	-	-
pseudoChr01__56537211	0.00953486	-	-
pseudoChr01__56537252	0.0119492	-	-
pseudoChr01__56537407	0.0154968	-	-
pseudoChr01__56537413	0.0072773	-	-
pseudoChr01__56604979	0.0425369	-	-
pseudoChr01__56605013	0.0349487	-	-
pseudoChr01__56605075	0.0198774	-	-
pseudoChr01__56605078	0.00906672	-	-
pseudoChr01__56605085	0.017591	-	-
pseudoChr01__56899915	0.00625175	-	-
pseudoChr01__57314120	0.00947805	-	-
pseudoChr01__57314201	0.00362898	-	-
pseudoChr01__57314537	0.00574359	-	-
pseudoChr01__57314539	0.0165902	-	-
pseudoChr01__57314541	0.0436425	-	-
pseudoChr01__57314555	0.0256941	-	-
pseudoChr01__57314579	0.0297909	-	-
pseudoChr01__57387991	0.0430817	-	-
pseudoChr01__57387994	0.0430817	-	-
pseudoChr01__57561836	0.040505	-	-
pseudoChr01__57561893	0.000300192	-	-
pseudoChr01__57561897	0.0368502	-	-
pseudoChr01__57562033	4.48389e-05	-	-
pseudoChr01__57562037	0.0292907	-	-
pseudoChr01__57562052	0.000277839	-	-
pseudoChr01__57785654	0.00566873	-	-
pseudoChr01__57785655	0.00566873	-	-
pseudoChr01__57785703	0.022093	-	-
pseudoChr01__57785707	0.0385208	-	-
pseudoChr01__57857525	0.0495899	-	-
pseudoChr01__58068773	0.00112406	-	-
pseudoChr01__58126559	0.004934	-	-
pseudoChr01__58126779	0.00914904	-	-
pseudoChr01__58126786	0.0216822	-	-
pseudoChr01__58334145	0.0195055	-	-
pseudoChr01__58334172	0.0490553	-	-
pseudoChr01__58334177	0.0360788	-	-
pseudoChr01__58445557	0.033935	AT3G21215	scw1
pseudoChr01__58445736	0.0420412	AT3G21215	scw1
pseudoChr01__59151175	0.00611627	-	-
pseudoChr01__59151183	6.46616e-05	-	-
pseudoChr01__59151232	0.00114762	-	-
pseudoChr01__59151253	0.00187911	-	-
pseudoChr01__59151254	0.00381894	-	-
pseudoChr01__59151341	0.00345941	-	-
pseudoChr01__59151443	0.000210019	-	-
pseudoChr01__59151445	0.00490073	-	-
pseudoChr01__59151455	0.000210019	-	-
pseudoChr01__59162404	0.010473	-	-
pseudoChr01__59162425	0.0188673	-	-
pseudoChr01__59962197	0.0248887	-	-
pseudoChr01__60010632	0.00014776	-	-
pseudoChr01__60010731	0.0120869	-	-
pseudoChr01__60010732	0.0120869	-	-
pseudoChr01__60010818	0.000772334	-	-
pseudoChr01__60117591	0.00916591	AT5G05000	TOC34
pseudoChr01__60131343	0.0296535	AT5G05000	TOC34
pseudoChr01__60131561	6.91632e-10	AT5G05000	TOC34
pseudoChr01__60815865	0.0269895	-	-
pseudoChr01__60815874	0.0187472	-	-
pseudoChr01__60816096	0.0211778	-	-
pseudoChr01__60816203	0.0118625	-	-
pseudoChr01__60816204	0.0118625	-	-
pseudoChr01__60816211	0.00667942	-	-
pseudoChr01__60816217	0.013436	-	-
pseudoChr01__60816219	0.013436	-	-
pseudoChr01__60816227	0.013436	-	-
pseudoChr01__60964672	0.0454531	-	-
pseudoChr01__61836089	0.0423588	-	-
pseudoChr01__61836108	0.0319289	-	-
pseudoChr01__63134730	0.0487701	-	-
pseudoChr01__63134769	0.0282402	-	-
pseudoChr01__63134770	0.0460119	-	-
pseudoChr01__63134771	0.0478325	-	-
pseudoChr01__63134779	0.0367091	-	-
pseudoChr01__63134790	0.0282402	-	-
pseudoChr01__63134795	0.0137923	-	-
pseudoChr01__63134824	0.0022591	-	-
pseudoChr01__63134844	0.00351088	-	-
pseudoChr01__63134969	0.000413744	-	-
pseudoChr01__63134971	0.000620647	-	-
pseudoChr01__63134985	0.0105062	-	-
pseudoChr01__63135000	0.00680503	-	-
pseudoChr01__63135013	0.00437637	-	-
pseudoChr01__63135028	0.0358342	-	-
pseudoChr01__63135029	0.0381783	-	-
pseudoChr01__63135030	0.0182983	-	-
pseudoChr01__63135066	0.00843338	-	-
pseudoChr01__63135067	0.0416237	-	-
pseudoChr01__63135076	0.0148314	-	-
pseudoChr01__63383173	0.0212717	-	-
pseudoChr01__63523968	0.0218829	-	-
pseudoChr01__63523969	0.0218829	-	-
pseudoChr01__63524197	0.0318788	-	-
pseudoChr01__63635192	0.0137343	-	-
pseudoChr01__63635438	0.00637476	-	-
pseudoChr01__63635461	0.00334661	-	-
pseudoChr01__63645249	0.046246	-	-
pseudoChr01__63645270	0.0318612	-	-
pseudoChr01__63645283	0.0484104	-	-
pseudoChr01__63645298	0.0484104	-	-
pseudoChr01__63645310	0.0484104	-	-
pseudoChr01__63645339	0.0262191	-	-
pseudoChr01__63645346	0.0262191	-	-
pseudoChr01__63645507	0.0198859	-	-
pseudoChr01__63645553	0.0455395	-	-
pseudoChr01__63859596	0.0453276	-	-
pseudoChr01__63995569	0.0211666	-	-
pseudoChr01__63995669	0.00322241	-	-
pseudoChr01__64043636	0.015489	-	-
pseudoChr01__64043943	0.0236568	-	-
pseudoChr01__64536092	0.037173	-	-
pseudoChr01__64840496	0.00773029	-	-
pseudoChr01__65283411	0.0207741	-	-
pseudoChr01__65707560	0.0399695	-	-
pseudoChr01__65707602	0.0128596	-	-
pseudoChr01__65953968	0.0335155	-	-
pseudoChr01__65954212	0.0455043	-	-
pseudoChr01__66742876	0.0279872	-	-
pseudoChr01__67229699	0.0491562	-	-
pseudoChr01__69050725	0.0494282	-	-
pseudoChr01__69050747	0.028859	-	-
pseudoChr01__69050755	0.011368	-	-
pseudoChr01__69050788	0.0092709	-	-
pseudoChr01__69177695	0.0377636	-	-
pseudoChr01__69177698	0.0186592	-	-
pseudoChr01__69177699	0.013089	-	-
pseudoChr01__69707166	0.0323154	AT2G21610	PE11
pseudoChr01__69707255	0.00764659	AT2G21610	PE11
pseudoChr01__69707262	0.0196911	AT2G21610	PE11
pseudoChr01__69707461	0.0401351	AT2G21610	PE11
pseudoChr01__69707470	0.010563	AT2G21610	PE11
pseudoChr01__69707525	0.00745303	AT2G21610	PE11
pseudoChr01__69707527	0.007788	AT2G21610	PE11
pseudoChr01__69707539	0.0037161	AT2G21610	PE11
pseudoChr01__70398104	0.041742	-	-
pseudoChr01__70398147	0.0466358	-	-
pseudoChr01__70398174	0.0466358	-	-
pseudoChr01__70398175	0.0466358	-	-
pseudoChr01__70675399	0.0447745	-	-
pseudoChr01__70802535	0.0435099	-	-
pseudoChr01__70802565	0.0271007	-	-
pseudoChr01__71162947	0.00170016	-	-
pseudoChr01__71162954	0.00177914	-	-
pseudoChr01__71162960	0.0274689	-	-
pseudoChr01__71162967	0.00036826	-	-
pseudoChr01__71162981	0.00945237	-	-
pseudoChr01__71163016	0.0187262	-	-
pseudoChr01__71163018	0.00641719	-	-
pseudoChr01__71163019	0.00202337	-	-
pseudoChr01__71163046	0.00167327	-	-
pseudoChr01__71163055	0.00184168	-	-
pseudoChr01__71163056	0.0115062	-	-
pseudoChr01__71163061	0.0129565	-	-
pseudoChr01__71163064	0.00179301	-	-
pseudoChr01__71163268	0.0114778	-	-
pseudoChr01__71163302	0.020768	-	-
pseudoChr01__71163320	0.020768	-	-
pseudoChr01__71163333	0.0087675	-	-
pseudoChr01__71163337	0.000785092	-	-
pseudoChr01__71163338	0.00289045	-	-
pseudoChr01__71163356	0.000907624	-	-
pseudoChr01__71163383	0.0119526	-	-
pseudoChr01__71164655	0.0437402	-	-
pseudoChr01__71164657	0.0175515	-	-
pseudoChr01__71164887	0.012802	-	-
pseudoChr01__71164896	0.0298386	-	-
pseudoChr01__71164916	0.0119133	-	-
pseudoChr01__71164952	0.0457391	-	-
pseudoChr01__71539443	0.00859258	-	-
pseudoChr01__71539453	0.0458964	-	-
pseudoChr01__71539488	0.0320175	-	-
pseudoChr01__71719111	0.026792	-	-
pseudoChr01__72322995	0.020588	-	-
pseudoChr01__72409647	0.0346725	-	-
pseudoChr01__72415008	0.00695281	-	-
pseudoChr01__72415060	0.00695281	-	-
pseudoChr01__72415237	0.00494189	-	-
pseudoChr01__72415249	0.00494189	-	-
pseudoChr01__72667167	0.036923	-	-
pseudoChr01__73147800	0.0306055	-	-
pseudoChr01__73147832	0.0468177	-	-
pseudoChr01__73910205	0.0415669	-	-
pseudoChr01__74997851	0.0322701	-	-
pseudoChr01__75790025	0.0499376	-	-
pseudoChr01__75790033	0.0499376	-	-
pseudoChr01__77183352	0.0199172	-	-
pseudoChr01__77183438	0.0146696	-	-
pseudoChr01__77183618	0.000505876	-	-
pseudoChr01__77183673	0.00948279	-	-
pseudoChr01__77289478	0.00318981	-	-
pseudoChr01__77289626	0.0276606	-	-
pseudoChr01__77289652	0.0301276	-	-
pseudoChr01__77289657	0.0220953	-	-
pseudoChr01__77289686	0.00692703	-	-
pseudoChr01__77289694	0.00321517	-	-
pseudoChr01__77289708	0.0241094	-	-
pseudoChr01__77289726	0.0104944	-	-
pseudoChr01__77289727	0.0422546	-	-
pseudoChr01__77412232	0.0298783	-	-
pseudoChr01__77753267	0.00199136	-	-
pseudoChr01__77908900	0.0308694	-	-
pseudoChr01__77908905	0.0190471	-	-
pseudoChr01__78031543	0.02033	-	-
pseudoChr01__78031720	0.0223069	-	-
pseudoChr01__78031742	0.00269376	-	-
pseudoChr01__78031761	0.00741593	-	-
pseudoChr01__78031784	0.0431672	-	-
pseudoChr01__78031788	0.010765	-	-
pseudoChr01__78037925	0.0021659	-	-
pseudoChr01__78037940	0.00377164	-	-
pseudoChr01__78037947	0.00201112	-	-
pseudoChr01__78037957	0.00377164	-	-
pseudoChr01__78038019	0.00370565	-	-
pseudoChr01__78057004	0.0356747	-	-
pseudoChr01__78057005	0.0274156	-	-
pseudoChr01__78217757	0.0382109	-	-
pseudoChr01__78459749	0.0179723	-	-
pseudoChr01__78700972	0.0496509	-	-
pseudoChr01__79449376	0.030443	-	-
pseudoChr01__79959530	0.0234814	-	-
pseudoChr01__79984048	0.012396	-	-
pseudoChr01__79984056	0.0265062	-	-
pseudoChr01__80219696	0.0308646	-	-
pseudoChr01__80360636	0.0390863	-	-
pseudoChr01__80360657	0.0390863	-	-
pseudoChr01__80360664	0.025799	-	-
pseudoChr01__80360725	0.0390863	-	-
pseudoChr01__80936403	0.00869161	-	-
pseudoChr01__80936433	0.0124801	-	-
pseudoChr01__81363732	0.00377621	-	-
pseudoChr01__81363779	0.00331956	-	-
pseudoChr01__81363965	0.0115693	-	-
pseudoChr01__81364044	0.0045343	-	-
pseudoChr01__81364056	0.0362241	-	-
pseudoChr01__81364058	0.00311584	-	-
pseudoChr01__81364059	0.00331956	-	-
pseudoChr01__81760882	0.00747697	-	-
pseudoChr01__81760907	0.00267397	-	-
pseudoChr01__81760934	0.00114574	-	-
pseudoChr01__81761080	0.0136163	-	-
pseudoChr01__81761116	0.024721	-	-
pseudoChr01__82093621	0.038062	-	-
pseudoChr01__82229937	0.0269899	-	-
pseudoChr01__82229944	0.0156217	-	-
pseudoChr01__82229961	0.0015609	-	-
pseudoChr01__82407026	0.0149484	-	-
pseudoChr01__82778066	0.00360755	-	-
pseudoChr01__82778067	0.0199396	-	-
pseudoChr01__82778104	0.0192491	-	-
pseudoChr01__83301475	0.0357775	-	-
pseudoChr01__83301496	0.0357775	-	-
pseudoChr01__83474984	0.0461901	-	-
pseudoChr01__83475035	0.0306157	-	-
pseudoChr01__85881514	0.00479743	-	-
pseudoChr01__85881523	0.0217041	-	-
pseudoChr01__85881533	0.0155961	-	-
pseudoChr01__85881544	0.00253045	-	-
pseudoChr01__85881582	0.0158019	-	-
pseudoChr01__86467936	0.0389051	-	-
pseudoChr01__86468007	0.019687	-	-
pseudoChr01__86468018	0.0341816	-	-
pseudoChr01__86468024	0.019687	-	-
pseudoChr01__86468040	0.019687	-	-
pseudoChr01__86468057	0.019687	-	-
pseudoChr01__86468059	0.0226142	-	-
pseudoChr01__86468065	0.019687	-	-
pseudoChr01__86468068	0.0365673	-	-
pseudoChr01__86984665	0.0362501	-	-
pseudoChr01__87620285	0.0298609	-	-
pseudoChr01__88051295	0.0145404	-	-
pseudoChr01__88051331	0.0132873	-	-
pseudoChr01__88083390	0.0171562	-	-
pseudoChr01__88083461	0.0136466	-	-
pseudoChr01__88319291	0.0357404	-	-
pseudoChr01__89253468	0.003068	-	-
pseudoChr01__89253765	0.0242416	-	-
pseudoChr01__89253780	0.0242416	-	-
pseudoChr01__89253790	0.0242416	-	-
pseudoChr01__89253798	0.0242416	-	-
pseudoChr01__89336228	0.0404136	-	-
pseudoChr01__89577744	0.0132082	AT2G07340	PFD1
pseudoChr01__89654240	0.0108845	-	-
pseudoChr01__89654240	0.0108845	-	-
pseudoChr01__90120250	0.0274677	AT5G06580	DLD
pseudoChr01__90320633	0.0426939	-	-
pseudoChr01__90402537	0.019965	-	-
pseudoChr01__90402548	0.0321601	-	-
pseudoChr01__90402602	0.0299956	-	-
pseudoChr01__90402692	0.00872652	-	-
pseudoChr01__90402693	0.0373437	-	-
pseudoChr01__90402700	0.00607181	-	-
pseudoChr01__90402746	0.0129069	-	-
pseudoChr01__90402751	0.00899894	-	-
pseudoChr01__90402752	0.00988207	-	-
pseudoChr01__90402762	0.0127142	-	-
pseudoChr01__90402766	0.0484824	-	-
pseudoChr01__90402769	0.00818194	-	-
pseudoChr01__90807151	0.0255223	-	-
pseudoChr01__90807197	0.0462286	-	-
pseudoChr01__90807203	0.0147698	-	-
pseudoChr01__91294271	0.0470563	-	-
pseudoChr01__91367604	0.0382326	-	-
pseudoChr01__91367722	0.0280969	-	-
pseudoChr01__91561203	0.0449864	-	-
pseudoChr01__91561244	0.00744248	-	-
pseudoChr01__91977208	0.00228294	-	-
pseudoChr01__92053135	0.0271053	-	-
pseudoChr01__92053142	0.0271053	-	-
pseudoChr01__92053197	0.0438876	-	-
pseudoChr01__92053201	0.0422798	-	-
pseudoChr01__92053213	0.0422798	-	-
pseudoChr01__92134576	0.0213374	AT4G32500	KT5
pseudoChr01__92134839	0.0213258	AT4G32500	KT5
pseudoChr01__92134882	0.0213258	AT4G32500	KT5
pseudoChr01__92385925	0.043245	-	-
pseudoChr01__92630983	0.0446258	-	-
pseudoChr01__92631035	0.0372593	-	-
pseudoChr01__93801372	0.0387209	AT5G45290	rnf181
pseudoChr01__93801391	0.0130291	AT5G45290	rnf181
pseudoChr01__93801394	0.0342597	AT5G45290	rnf181
pseudoChr01__93860467	0.0133992	-	-
pseudoChr01__93860483	0.0185101	-	-
pseudoChr01__95297304	0.0223597	-	-
pseudoChr01__95297461	0.0153848	-	-
pseudoChr01__95297557	0.00703888	-	-
pseudoChr01__95762468	0.00243244	-	-
pseudoChr01__95762470	0.00471248	-	-
pseudoChr01__95762704	0.00170048	-	-
pseudoChr01__95762704	0.00170048	-	-
pseudoChr01__96182904	0.0127821	-	-
pseudoChr01__96364443	0.0484628	-	-
pseudoChr01__96364478	0.0313172	-	-
pseudoChr01__96364774	0.030729	-	-
pseudoChr01__96364868	0.0122105	-	-
pseudoChr01__96380314	0.044579	-	-
pseudoChr01__96380366	0.0491136	-	-
pseudoChr01__96380372	0.0424529	-	-
pseudoChr01__96380579	0.0384911	-	-
pseudoChr01__96549979	0.0249051	-	-
pseudoChr01__96550115	0.039605	-	-
pseudoChr01__96718851	0.0416023	-	-
pseudoChr01__96718900	0.0491916	-	-
pseudoChr01__96719101	0.0138721	-	-
pseudoChr01__96719104	0.0204149	-	-
pseudoChr01__96719173	0.0109058	-	-
pseudoChr01__96726098	0.0164316	-	-
pseudoChr01__96726127	0.0164316	-	-
pseudoChr01__96726149	0.0164316	-	-
pseudoChr01__96780215	0.00902388	-	-
pseudoChr01__96780219	0.0323866	-	-
pseudoChr01__96780339	0.0488136	-	-
pseudoChr01__96780568	0.0323866	-	-
pseudoChr01__96837971	0.0288275	-	-
pseudoChr01__96837971	0.0288275	-	-
pseudoChr01__96838151	0.0182155	-	-
pseudoChr01__96838187	0.0266	-	-
pseudoChr01__96838247	0.010017	-	-
pseudoChr01__97043460	0.0220613	AT2G06025	--
pseudoChr01__97043461	0.0269133	AT2G06025	--
pseudoChr01__97043463	0.0254593	AT2G06025	--
pseudoChr01__98235964	0.0274229	-	-
pseudoChr01__98247992	0.0306936	-	-
pseudoChr01__98251113	0.00680934	-	-
pseudoChr01__98251183	0.0078434	-	-
pseudoChr01__98251207	0.00607165	-	-
pseudoChr01__98465971	0.0308245	-	-
pseudoChr01__100317535	0.0132136	-	-
pseudoChr01__100317554	0.0039069	-	-
pseudoChr01__100317581	0.00440234	-	-
pseudoChr01__100645177	0.0380048	-	-
pseudoChr01__102294915	0.0302462	-	-
pseudoChr01__102294939	0.0356407	-	-
pseudoChr01__102803724	0.0487545	-	-
pseudoChr01__102803874	0.0471567	-	-
pseudoChr01__103319666	0.0433005	-	-
pseudoChr01__103319677	0.0433005	-	-
pseudoChr01__103319677	0.0433005	-	-
pseudoChr01__103319680	0.0305763	-	-
pseudoChr01__103319689	0.0465396	-	-
pseudoChr01__103319767	0.0425923	-	-
pseudoChr01__103319771	0.0433005	-	-
pseudoChr01__103319786	0.0161089	-	-
pseudoChr01__103320011	0.0425681	-	-
pseudoChr01__103320020	0.0416913	-	-
pseudoChr01__103655632	0.0412166	AT3G02260	BIG
pseudoChr01__103655638	0.0497874	AT3G02260	BIG
pseudoChr01__103655651	0.014105	AT3G02260	BIG
pseudoChr01__103656030	0.0261118	AT3G02260	BIG
pseudoChr01__103656034	0.0215592	AT3G02260	BIG
pseudoChr01__103656035	0.00869076	AT3G02260	BIG
pseudoChr01__103656043	0.00570129	AT3G02260	BIG
pseudoChr01__103656048	0.0215592	AT3G02260	BIG
pseudoChr01__103685350	0.0428961	-	-
pseudoChr01__103685395	0.0239061	-	-
pseudoChr01__103948257	0.0201681	-	-
pseudoChr01__103948267	0.0297335	-	-
pseudoChr01__103948280	0.0280774	-	-
pseudoChr01__103948321	0.0202361	-	-
pseudoChr01__103948322	0.0118436	-	-
pseudoChr01__104097556	0.0359903	-	-
pseudoChr01__104097565	0.0359903	-	-
pseudoChr01__104097571	0.029686	-	-
pseudoChr01__104097610	0.0376491	-	-
pseudoChr01__104133863	0.0483087	-	-
pseudoChr01__104831112	0.0304313	-	-
pseudoChr01__104831301	0.029379	-	-
pseudoChr01__105301675	0.0164465	-	-
pseudoChr01__105301681	0.0165398	-	-
pseudoChr01__105301704	0.0419925	-	-
pseudoChr01__105301706	0.0269559	-	-
pseudoChr01__105301710	0.021329	-	-
pseudoChr01__105301720	0.0100311	-	-
pseudoChr01__105301748	0.0403918	-	-
pseudoChr01__105301790	0.0449528	-	-
pseudoChr01__105301791	0.0128365	-	-
pseudoChr01__105302037	0.0485478	-	-
pseudoChr01__106063811	0.0142373	-	-
pseudoChr01__106064063	0.00310168	-	-
pseudoChr01__106064149	0.00140863	-	-
pseudoChr01__107121268	0.00375057	-	-
pseudoChr01__107121272	0.00459265	-	-
pseudoChr01__107121292	0.0103776	-	-
pseudoChr01__107121320	0.00101957	-	-
pseudoChr01__107121326	0.031164	-	-
pseudoChr01__107121351	0.0100841	-	-
pseudoChr01__107121495	5.41593e-05	-	-
pseudoChr01__107121529	0.00292329	-	-
pseudoChr01__107121542	0.00326945	-	-
pseudoChr01__107121544	0.00292252	-	-
pseudoChr01__107121546	0.000186013	-	-
pseudoChr01__107121563	0.00813334	-	-
pseudoChr01__107127408	0.030324	-	-
pseudoChr01__107127415	0.030324	-	-
pseudoChr01__107127514	0.00376024	-	-
pseudoChr01__107127653	0.0107287	-	-
pseudoChr01__107131840	0.0373711	-	-
pseudoChr01__107553899	0.0347539	-	-
pseudoChr01__107553947	0.0406914	-	-
pseudoChr01__107554010	0.0179616	-	-
pseudoChr01__108127320	0.000280227	-	-
pseudoChr01__108127329	0.000274799	-	-
pseudoChr01__108127339	0.000280227	-	-
pseudoChr01__108127353	0.000207023	-	-
pseudoChr01__108127391	0.0208565	-	-
pseudoChr01__108127419	0.00260556	-	-
pseudoChr01__108127420	0.0444795	-	-
pseudoChr01__108127489	0.00124778	-	-
pseudoChr01__108127545	0.000280227	-	-
pseudoChr01__108127578	0.000280227	-	-
pseudoChr01__108127610	0.00558218	-	-
pseudoChr01__108127619	0.0364857	-	-
pseudoChr01__108186098	0.0457525	-	-
pseudoChr01__108186144	0.000948899	-	-
pseudoChr01__108186165	0.0062808	-	-
pseudoChr01__108186304	0.00167882	-	-
pseudoChr01__108186343	0.00175001	-	-
pseudoChr01__109016169	0.0493733	-	-
pseudoChr01__109048686	0.0398844	-	-
pseudoChr01__109223228	0.0399701	-	-
pseudoChr01__109229955	0.0413374	-	-
pseudoChr01__109230079	0.040996	-	-
pseudoChr01__109230086	0.0306814	-	-
pseudoChr01__109230097	0.0403141	-	-
pseudoChr01__109325882	0.00477942	-	-
pseudoChr01__109325883	0.00477942	-	-
pseudoChr01__109325899	0.0121562	-	-
pseudoChr01__109325903	0.0037784	-	-
pseudoChr01__109325904	0.0023839	-	-
pseudoChr01__109325907	0.00567872	-	-
pseudoChr01__111111553	0.0198598	-	-
pseudoChr01__111111585	0.038725	-	-
pseudoChr01__111164413	0.000479507	-	-
pseudoChr01__111164806	0.000430491	-	-
pseudoChr01__111164834	0.000430491	-	-
pseudoChr01__111214476	0.0304442	-	-
pseudoChr01__111214517	0.0304442	-	-
pseudoChr01__111214546	0.0294693	-	-
pseudoChr01__111214566	0.0336258	-	-
pseudoChr01__111214606	0.0314334	-	-
pseudoChr01__111255060	0.0477025	-	-
pseudoChr01__111255145	0.0495633	-	-
pseudoChr01__111255149	0.0334063	-	-
pseudoChr01__111255150	0.0334063	-	-
pseudoChr01__112148712	0.00673503	-	-
pseudoChr01__112148715	0.00666329	-	-
pseudoChr01__112148723	0.00903125	-	-
pseudoChr01__112933226	0.017745	-	-
pseudoChr01__112933295	0.0171104	-	-
pseudoChr01__112933305	0.0145257	-	-
pseudoChr01__112933329	0.0488097	-	-
pseudoChr01__112933505	0.0227269	-	-
pseudoChr01__112960104	0.0411889	-	-
pseudoChr01__112960106	0.0411889	-	-
pseudoChr01__113263011	0.0351729	-	-
pseudoChr01__114059250	0.0163368	-	-
pseudoChr01__114276690	0.0434397	-	-
pseudoChr01__114276697	0.00697127	-	-
pseudoChr01__114443467	0.0123698	-	-
pseudoChr01__114443480	0.0123698	-	-
pseudoChr01__114443487	0.0211617	-	-
pseudoChr01__114443560	0.0353492	-	-
pseudoChr01__114443704	0.0180542	-	-
pseudoChr01__115280957	0.0210905	-	-
pseudoChr01__115280974	0.00492732	-	-
pseudoChr01__115281000	0.0258789	-	-
pseudoChr01__115281019	0.0371127	-	-
pseudoChr01__115281032	0.00382577	-	-
pseudoChr01__115281044	0.00565496	-	-
pseudoChr01__115281045	0.0280403	-	-
pseudoChr01__115290314	0.028703	-	-
pseudoChr01__115290321	0.028703	-	-
pseudoChr01__115290322	0.028703	-	-
pseudoChr01__115290327	0.0380513	-	-
pseudoChr01__115290348	0.0237497	-	-
pseudoChr01__115290360	0.0237497	-	-
pseudoChr01__115290369	0.0266327	-	-
pseudoChr01__115290375	0.0237497	-	-
pseudoChr01__115290376	0.0188871	-	-
pseudoChr01__115841032	0.0177424	-	-
pseudoChr01__115853263	0.00184665	-	-
pseudoChr01__115853267	0.00193962	-	-
pseudoChr01__115853621	0.00202435	-	-
pseudoChr01__115853648	0.00202435	-	-
pseudoChr01__115853657	0.00202435	-	-
pseudoChr01__116069851	0.0452199	-	-
pseudoChr01__116169078	0.0172791	-	-
pseudoChr01__116169380	0.0126253	-	-
pseudoChr01__116459819	0.0099414	AT1G77210	STP14
pseudoChr01__116459839	0.0101913	AT1G77210	STP14
pseudoChr01__116459875	0.0208232	AT1G77210	STP14
pseudoChr01__116459878	0.00930293	AT1G77210	STP14
pseudoChr01__116462265	0.0312668	-	-
pseudoChr01__116886784	0.0478098	-	-
pseudoChr01__117375552	0.035076	-	-
pseudoChr01__117375591	0.049953	-	-
pseudoChr01__117375643	0.0480025	-	-
pseudoChr01__117375686	0.0435614	-	-
pseudoChr01__117532825	0.020058	-	-
pseudoChr01__118157334	0.0209249	-	-
pseudoChr01__118157433	0.0146105	-	-
pseudoChr01__118502406	0.0283049	-	-
pseudoChr01__119823119	0.00586406	AT3G55520	FKBP20-1
pseudoChr01__119823126	0.00352729	AT3G55520	FKBP20-1
pseudoChr01__119823522	0.00586406	AT3G55520	FKBP20-1
pseudoChr01__119992300	0.00573112	-	-
pseudoChr01__119992323	0.0150885	-	-
pseudoChr01__119992332	0.025315	-	-
pseudoChr01__119992356	0.00573112	-	-
pseudoChr01__119992389	0.0150885	-	-
pseudoChr01__119992402	0.0114865	-	-
pseudoChr01__120226228	0.0442239	-	-
pseudoChr01__120227045	0.044913	-	-
pseudoChr01__120827292	0.0349752	-	-
pseudoChr01__121424023	0.0290577	-	-
pseudoChr01__121424054	0.0327691	-	-
pseudoChr01__121424089	0.031424	-	-
pseudoChr01__121424382	0.0290577	-	-
pseudoChr01__122125185	0.0236665	-	-
pseudoChr01__122583437	0.0261091	-	-
pseudoChr01__122583440	0.0164989	-	-
pseudoChr01__122583645	0.0304389	-	-
pseudoChr01__122649703	0.0180647	-	-
pseudoChr01__122967874	0.00811137	-	-
pseudoChr01__122967892	0.0438377	-	-
pseudoChr01__122967911	0.00863898	-	-
pseudoChr01__122967914	0.019729	-	-
pseudoChr01__122967917	0.019729	-	-
pseudoChr01__122967920	0.019729	-	-
pseudoChr01__122967923	0.0178775	-	-
pseudoChr01__122967928	0.0110853	-	-
pseudoChr01__122968109	0.0209469	-	-
pseudoChr01__123231507	0.0226093	-	-
pseudoChr01__123231721	0.0358106	-	-
pseudoChr01__123231732	0.0358106	-	-
pseudoChr01__123231735	0.0355437	-	-
pseudoChr01__123231759	0.0337798	-	-
pseudoChr01__123231791	0.0226093	-	-
pseudoChr01__123231795	0.0226093	-	-
pseudoChr01__123231842	0.0426373	-	-
pseudoChr01__124192131	0.0227342	AT2G19540	GRWD1
pseudoChr01__124192155	0.0440097	AT2G19540	GRWD1
pseudoChr01__124192157	0.0227342	AT2G19540	GRWD1
pseudoChr01__125032094	0.0390566	-	-
pseudoChr01__125032138	0.0358888	-	-
pseudoChr01__125032155	0.0336844	-	-
pseudoChr01__125032326	0.0390566	-	-
pseudoChr01__125549796	0.0381731	-	-
pseudoChr01__125603454	0.0289378	-	-
pseudoChr01__126030816	0.0348792	-	-
pseudoChr01__126031131	0.0318916	-	-
pseudoChr01__126031132	0.0458533	-	-
pseudoChr01__126031173	0.0310628	-	-
pseudoChr01__126031181	0.0103898	-	-
pseudoChr01__126031203	0.00939858	-	-
pseudoChr01__126087110	0.0441958	-	-
pseudoChr01__126190609	0.0351044	-	-
pseudoChr01__126252620	0.0280569	-	-
pseudoChr01__126525812	0.0335035	-	-
pseudoChr01__126525874	0.0372891	-	-
pseudoChr01__126525889	0.0172311	-	-
pseudoChr01__126525911	0.0444307	-	-
pseudoChr01__126526050	0.0352519	-	-
pseudoChr01__126526084	0.0157479	-	-
pseudoChr01__126526090	0.0463146	-	-
pseudoChr01__127261017	0.0383799	-	-
pseudoChr01__128632978	0.0400199	-	-
pseudoChr01__129029756	0.0420785	-	-
pseudoChr01__129033579	0.00651478	-	-
pseudoChr01__129033797	0.0241463	-	-
pseudoChr01__130241891	0.033856	-	-
pseudoChr01__130411088	0.04504	-	-
pseudoChr01__130411375	0.0342183	-	-
pseudoChr01__130950431	0.0480475	-	-
pseudoChr01__131718598	0.00278508	-	-
pseudoChr01__132023169	0.00818268	-	-
pseudoChr01__132046079	0.0347464	-	-
pseudoChr01__132046104	0.0419481	-	-
pseudoChr01__132347837	0.0385145	-	-
pseudoChr01__132511622	0.0238531	-	-
pseudoChr01__132511834	0.0421785	-	-
pseudoChr01__132868036	0.0247937	-	-
pseudoChr01__132868049	0.0447869	-	-
pseudoChr01__132868064	0.0465445	-	-
pseudoChr01__134118379	0.0112785	-	-
pseudoChr01__134137446	0.0406032	-	-
pseudoChr01__134137469	0.0339868	-	-
pseudoChr01__134137499	0.0203224	-	-
pseudoChr01__134137783	0.0233812	-	-
pseudoChr01__134777192	0.0319604	-	-
pseudoChr01__134777247	0.0221315	-	-
pseudoChr01__134988385	0.00440254	-	-
pseudoChr01__134988594	0.00724558	-	-
pseudoChr01__136240537	0.0484958	-	-
pseudoChr01__136369532	0.047845	-	-
pseudoChr01__136369536	0.0116461	-	-
pseudoChr01__136369561	0.015365	-	-
pseudoChr01__136369584	0.0178779	-	-
pseudoChr01__136369623	0.0182103	-	-
pseudoChr01__136369652	0.0257014	-	-
pseudoChr01__136369658	0.00484409	-	-
pseudoChr01__136437591	0.0344125	-	-
pseudoChr01__136437633	0.0229572	-	-
pseudoChr01__136868337	0.0189794	-	-
pseudoChr01__136868374	0.000134412	-	-
pseudoChr01__136868379	7.52132e-05	-	-
pseudoChr01__136868386	0.00145972	-	-
pseudoChr01__136868397	0.00190039	-	-
pseudoChr01__136868431	1.33422e-07	-	-
pseudoChr01__136868543	0.0309993	-	-
pseudoChr01__136868588	0.0167562	-	-
pseudoChr01__136868592	0.025526	-	-
pseudoChr01__136868609	0.0189794	-	-
pseudoChr01__137034807	0.0333486	-	-
pseudoChr01__137034889	0.00544895	-	-
pseudoChr01__137034898	0.00917746	-	-
pseudoChr01__137034905	0.00201553	-	-
pseudoChr01__137034917	0.00234122	-	-
pseudoChr01__137079118	0.000661874	-	-
pseudoChr01__137079119	3.31007e-05	-	-
pseudoChr01__137538820	0.0358541	-	-
pseudoChr01__137573009	0.0290463	-	-
pseudoChr01__137573016	0.0268015	-	-
pseudoChr01__137573017	0.0268015	-	-
pseudoChr01__137573066	0.0212519	-	-
pseudoChr01__137573288	0.0460603	-	-
pseudoChr01__138197179	0.0234119	-	-
pseudoChr01__138336507	0.0392169	-	-
pseudoChr01__138742151	0.0216907	-	-
pseudoChr01__138742203	0.02361	-	-
pseudoChr01__138742236	0.02361	-	-
pseudoChr01__139517557	0.021549	-	-
pseudoChr01__139642480	0.000263096	-	-
pseudoChr01__141252230	0.0176174	-	-
pseudoChr01__141252336	0.00190857	-	-
pseudoChr01__141252365	0.000637812	-	-
pseudoChr01__141252370	0.0337904	-	-
pseudoChr01__141252409	0.0458347	-	-
pseudoChr01__141252421	0.00951059	-	-
pseudoChr01__141252781	0.0204321	-	-
pseudoChr01__141534480	0.000919858	AT1G22050	MUB6
pseudoChr01__141642117	0.0327762	-	-
pseudoChr01__141642156	0.0335045	-	-
pseudoChr01__141949032	0.0449549	-	-
pseudoChr01__142912059	0.0471205	-	-
pseudoChr01__143050741	0.0427467	-	-
pseudoChr01__143050754	0.0427467	-	-
pseudoChr01__143102079	0.0477467	-	-
pseudoChr01__143105634	0.0351002	-	-
pseudoChr01__143301677	0.0305239	-	-
pseudoChr01__143712619	0.0462141	-	-
pseudoChr01__143735457	0.011914	-	-
pseudoChr01__143735468	0.0283518	-	-
pseudoChr01__143735494	0.0383004	-	-
pseudoChr01__143735599	0.0491797	-	-
pseudoChr01__144281574	0.0303954	-	-
pseudoChr01__144281585	0.0118208	-	-
pseudoChr01__144281597	0.0318268	-	-
pseudoChr01__144281797	0.0362553	-	-
pseudoChr01__144281829	0.0338823	-	-
pseudoChr01__144281877	0.0372522	-	-
pseudoChr01__144281892	0.0306135	-	-
pseudoChr01__144281897	0.00759892	-	-
pseudoChr01__144281913	0.0306135	-	-
pseudoChr01__144821982	0.00557714	-	-
pseudoChr01__144821992	0.0281621	-	-
pseudoChr01__144822030	0.0330376	-	-
pseudoChr01__144822156	0.0193941	-	-
pseudoChr01__144822160	0.0193941	-	-
pseudoChr01__144822246	0.0128267	-	-
pseudoChr01__144822246	0.0128267	-	-
pseudoChr01__144865041	0.0347695	-	-
pseudoChr01__144865098	0.0276568	-	-
pseudoChr01__145636609	0.00575809	-	-
pseudoChr01__145636655	0.00575809	-	-
pseudoChr01__145791652	0.0488943	-	-
pseudoChr01__146362581	0.0301392	-	-
pseudoChr01__146362587	0.0277304	-	-
pseudoChr01__146362596	0.0015769	-	-
pseudoChr01__146362597	0.00510203	-	-
pseudoChr01__146362602	0.0274214	-	-
pseudoChr01__146362606	0.000749446	-	-
pseudoChr01__146362607	0.00148672	-	-
pseudoChr01__146362614	0.016119	-	-
pseudoChr01__146362626	0.0247191	-	-
pseudoChr01__146362637	0.0247191	-	-
pseudoChr01__146362640	0.00864976	-	-
pseudoChr01__146362654	0.0210305	-	-
pseudoChr01__146908118	0.0463555	-	-
pseudoChr01__147028176	0.0463988	-	-
pseudoChr01__147028190	0.0298625	-	-
pseudoChr01__147028287	0.0167113	-	-
pseudoChr01__147028292	0.040621	-	-
pseudoChr01__147028332	0.0414353	-	-
pseudoChr01__147028372	0.0319935	-	-
pseudoChr01__147037890	0.0213193	-	-
pseudoChr01__147037909	0.0460039	-	-
pseudoChr01__147037919	0.0213193	-	-
pseudoChr01__147037920	0.0269361	-	-
pseudoChr01__147037948	0.0496653	-	-
pseudoChr01__147037949	0.0499597	-	-
pseudoChr01__147037955	0.0335458	-	-
pseudoChr01__147037974	0.0423758	-	-
pseudoChr01__147037976	0.0492555	-	-
pseudoChr01__147038184	0.0485128	-	-
pseudoChr01__147131923	0.0365274	-	-
pseudoChr01__147132129	0.0191202	-	-
pseudoChr01__147132134	0.0159923	-	-
pseudoChr01__147132160	0.0305594	-	-
pseudoChr01__147132167	0.0270022	-	-
pseudoChr01__147132191	0.0471529	-	-
pseudoChr01__147132196	0.0157917	-	-
pseudoChr01__147132204	0.0238507	-	-
pseudoChr01__147132216	0.0238507	-	-
pseudoChr01__147132535	0.0048822	-	-
pseudoChr01__147132713	0.000338549	-	-
pseudoChr01__147132714	0.0020979	-	-
pseudoChr01__147132716	0.000666346	-	-
pseudoChr01__147132721	0.00694795	-	-
pseudoChr01__147132724	0.0133327	-	-
pseudoChr01__147132755	0.0418781	-	-
pseudoChr01__147132758	0.00269233	-	-
pseudoChr01__147132778	0.00697028	-	-
pseudoChr01__147132828	0.00852728	-	-
pseudoChr01__147571854	0.0494957	-	-
pseudoChr01__147571888	0.0388647	-	-
pseudoChr01__147605813	0.0168446	-	-
pseudoChr01__147605846	0.0254575	-	-
pseudoChr01__147785711	0.0380355	-	-
pseudoChr01__147785750	0.0441773	-	-
pseudoChr01__147785769	0.0307888	-	-
pseudoChr01__147786012	0.0376798	-	-
pseudoChr01__148241432	0.0267343	-	-
pseudoChr01__148787802	0.0338876	-	-
pseudoChr01__148787874	0.0350959	-	-
pseudoChr01__149107032	0.0278426	-	-
pseudoChr01__149565382	0.00771512	-	-
pseudoChr01__149565389	0.0374967	-	-
pseudoChr01__149605845	0.0217703	-	-
pseudoChr01__150015091	0.0459594	-	-
pseudoChr01__150113755	0.00644955	-	-
pseudoChr01__150113798	0.000711847	-	-
pseudoChr01__150113830	0.00138077	-	-
pseudoChr01__150113843	0.00111972	-	-
pseudoChr01__150113962	0.0460733	-	-
pseudoChr01__150114018	0.0216848	-	-
pseudoChr01__150114070	0.0459771	-	-
pseudoChr01__150114077	0.0314297	-	-
pseudoChr01__150331393	0.044183	-	-
pseudoChr01__150579222	0.044178	-	-
pseudoChr01__150579519	0.0277753	-	-
pseudoChr01__150579545	0.0408902	-	-
pseudoChr01__151375355	0.045763	-	-
pseudoChr01__151375713	0.0404191	-	-
pseudoChr01__151375746	0.0416971	-	-
pseudoChr01__151952105	0.0284753	-	-
pseudoChr01__151952145	0.029064	-	-
pseudoChr01__151976562	0.0273964	-	-
pseudoChr01__152053306	0.0174578	-	-
pseudoChr01__152053555	0.0335707	-	-
pseudoChr01__152115366	0.0428624	-	-
pseudoChr01__152201020	0.0465926	AT3G26935	PAT07
pseudoChr01__152408269	0.0359864	-	-
pseudoChr01__152408281	0.0135311	-	-
pseudoChr01__152408290	0.0484147	-	-
pseudoChr01__152408394	0.0112622	-	-
pseudoChr01__152408406	0.00426068	-	-
pseudoChr01__153317377	0.0382408	-	-
pseudoChr01__153480043	0.0298449	-	-
pseudoChr01__153480096	0.0372372	-	-
pseudoChr01__153480245	0.018731	-	-
pseudoChr01__153480296	0.018731	-	-
pseudoChr01__153542773	0.0188942	-	-
pseudoChr01__153567367	0.0327438	-	-
pseudoChr01__153567711	0.0462907	-	-
pseudoChr01__153567727	0.0495807	-	-
pseudoChr01__153655081	0.0435772	-	-
pseudoChr01__153655083	0.011914	-	-
pseudoChr01__153655100	0.0435772	-	-
pseudoChr01__153655108	0.0404125	-	-
pseudoChr01__153673034	0.0438544	-	-
pseudoChr01__153673042	0.0229928	-	-
pseudoChr01__153673052	0.0315511	-	-
pseudoChr01__154525240	0.0129222	-	-
pseudoChr01__155200857	0.0478345	-	-
pseudoChr01__155657126	0.0109051	-	-
pseudoChr01__155657171	0.00929139	-	-
pseudoChr01__155682797	0.0211977	-	-
pseudoChr01__155702744	0.00223499	-	-
pseudoChr01__155702759	0.000584057	-	-
pseudoChr01__155702773	0.0387616	-	-
pseudoChr01__155703060	0.005523	-	-
pseudoChr01__155746035	0.0305273	-	-
pseudoChr01__156281412	0.0378371	-	-
pseudoChr01__156295325	0.0137169	-	-
pseudoChr01__156295342	0.0137169	-	-
pseudoChr01__156295378	0.000522763	-	-
pseudoChr01__156295396	0.0416148	-	-
pseudoChr01__156295562	0.0215659	-	-
pseudoChr01__156295591	0.00278412	-	-
pseudoChr01__156295620	0.0110149	-	-
pseudoChr01__156295633	0.000472963	-	-
pseudoChr01__156295667	0.0215866	-	-
pseudoChr01__156475987	0.0056023	-	-
pseudoChr01__156475990	0.0231532	-	-
pseudoChr01__156475997	0.0397335	-	-
pseudoChr01__156826203	0.00155882	-	-
pseudoChr01__157087549	0.0141224	-	-
pseudoChr01__157087729	0.0182688	-	-
pseudoChr01__157087744	0.0298136	-	-
pseudoChr01__157087771	0.0445746	-	-
pseudoChr01__157087773	0.0487974	-	-
pseudoChr01__157087774	0.048162	-	-
pseudoChr01__157087775	0.0351953	-	-
pseudoChr01__157087777	0.0325985	-	-
pseudoChr01__157087795	0.0487974	-	-
pseudoChr01__157106611	0.036214	-	-
pseudoChr01__157931534	0.0484598	-	-
pseudoChr01__158402120	0.0475256	-	-
pseudoChr01__158402132	0.00338022	-	-
pseudoChr01__158402150	0.0160548	-	-
pseudoChr01__158402166	0.00951018	-	-
pseudoChr01__158402207	0.00154878	-	-
pseudoChr01__158402238	0.0113498	-	-
pseudoChr01__158407846	0.0403636	-	-
pseudoChr01__159240022	0.00438616	-	-
pseudoChr01__159240073	0.0094684	-	-
pseudoChr01__159240105	0.00573191	-	-
pseudoChr01__160433671	0.0487135	-	-
pseudoChr01__160433685	0.0487135	-	-
pseudoChr01__160433703	0.0216727	-	-
pseudoChr01__161044696	0.0377091	-	-
pseudoChr01__161044761	0.00155315	-	-
pseudoChr01__161044844	0.0117172	-	-
pseudoChr01__161044845	0.0421987	-	-
pseudoChr01__161044853	0.042695	-	-
pseudoChr01__161044861	0.0475491	-	-
pseudoChr01__161044879	0.0224715	-	-
pseudoChr01__162635237	0.0231584	-	-
pseudoChr01__162816578	0.049247	-	-
pseudoChr01__162816742	0.0169383	-	-
pseudoChr01__162816758	0.0475968	-	-
pseudoChr01__162816769	0.0305136	-	-
pseudoChr01__162816779	0.0193258	-	-
pseudoChr01__162816797	0.0237003	-	-
pseudoChr01__162816835	0.0287919	-	-
pseudoChr01__162816853	0.0347491	-	-
pseudoChr01__163715267	0.0354841	-	-
pseudoChr01__164045691	0.0386876	-	-
pseudoChr01__164045748	0.0395394	-	-
pseudoChr01__164045764	0.0437439	-	-
pseudoChr01__164586304	0.0496788	-	-
pseudoChr01__164586342	0.0399795	-	-
pseudoChr01__164586363	0.0138751	-	-
pseudoChr01__165035979	0.000366119	-	-
pseudoChr01__165036010	0.0220594	-	-
pseudoChr01__165036012	0.0220594	-	-
pseudoChr01__165036022	0.00249043	-	-
pseudoChr01__165036031	0.000193482	-	-
pseudoChr01__165036039	0.0430357	-	-
pseudoChr01__165036043	0.00946761	-	-
pseudoChr01__165036051	0.00159693	-	-
pseudoChr01__165036055	0.00196109	-	-
pseudoChr01__165036057	0.0169392	-	-
pseudoChr01__165036066	0.0296787	-	-
pseudoChr01__165036067	7.10385e-05	-	-
pseudoChr01__165036069	0.0327648	-	-
pseudoChr01__165036259	0.0081586	-	-
pseudoChr01__165036260	0.0138473	-	-
pseudoChr01__165036276	0.00050907	-	-
pseudoChr01__165248719	0.000203208	AT2G32460	MYB101
pseudoChr01__165248954	4.42563e-06	AT2G32460	MYB101
pseudoChr01__165952438	0.0307146	-	-
pseudoChr01__165952458	0.0126601	-	-
pseudoChr01__165952686	0.0424914	-	-
pseudoChr01__165978528	0.00680382	-	-
pseudoChr01__166110521	0.0499507	-	-
pseudoChr01__166110718	0.0362175	-	-
pseudoChr01__166110724	0.0362175	-	-
pseudoChr01__166110731	0.00341341	-	-
pseudoChr01__166110742	0.00439732	-	-
pseudoChr01__166110749	0.000954112	-	-
pseudoChr01__166137733	0.0362079	-	-
pseudoChr01__166685526	0.0077662	-	-
pseudoChr01__166685542	0.0167157	-	-
pseudoChr01__166685561	0.0395944	-	-
pseudoChr01__166766425	0.0172973	-	-
pseudoChr01__167321082	0.0461183	-	-
pseudoChr01__167321328	0.0476908	-	-
pseudoChr01__167321398	0.0485017	-	-
pseudoChr01__167484359	0.0338466	-	-
pseudoChr01__167673479	0.0460524	-	-
pseudoChr01__168230122	0.0122735	-	-
pseudoChr01__168230150	0.0208319	-	-
pseudoChr01__168785421	0.011514	-	-
pseudoChr01__168785452	0.00300076	-	-
pseudoChr01__168785494	0.0122779	-	-
pseudoChr01__168785507	0.00675548	-	-
pseudoChr01__168785662	0.00992295	-	-
pseudoChr01__168785666	0.0180745	-	-
pseudoChr01__168785700	0.0357867	-	-
pseudoChr01__168785702	0.0196148	-	-
pseudoChr01__168785739	0.0218119	-	-
pseudoChr01__168785753	0.0115814	-	-
pseudoChr01__168785758	0.0191157	-	-
pseudoChr01__168785766	0.0191157	-	-
pseudoChr01__168945115	0.000278902	-	-
pseudoChr01__168945162	0.000209689	-	-
pseudoChr01__168945163	0.000606977	-	-
pseudoChr01__168945168	0.0161499	-	-
pseudoChr01__168945172	0.0178441	-	-
pseudoChr01__168945174	0.000269535	-	-
pseudoChr01__168945190	0.00966628	-	-
pseudoChr01__168945200	0.000287545	-	-
pseudoChr01__168945207	0.00836063	-	-
pseudoChr01__168945226	0.00950091	-	-
pseudoChr01__168945239	0.0155092	-	-
pseudoChr01__168945480	7.99752e-05	-	-
pseudoChr01__168945531	0.000192846	-	-
pseudoChr01__168945539	0.00874233	-	-
pseudoChr01__168945573	0.00113522	-	-
pseudoChr01__168945574	0.000274931	-	-
pseudoChr01__168945598	0.00042844	-	-
pseudoChr01__169392291	0.029045	-	-
pseudoChr01__169392307	0.0194243	-	-
pseudoChr01__170129592	0.00419616	-	-
pseudoChr01__170129613	0.00419616	-	-
pseudoChr01__170129653	0.012109	-	-
pseudoChr01__170129672	0.00429475	-	-
pseudoChr01__170129685	0.000317404	-	-
pseudoChr01__170129695	0.00341856	-	-
pseudoChr01__170129921	0.0138279	-	-
pseudoChr01__170129937	0.0116029	-	-
pseudoChr01__170129972	0.0144224	-	-
pseudoChr01__170326825	0.0243251	-	-
pseudoChr01__170638314	0.0250288	-	-
pseudoChr01__170689710	0.0356199	-	-
pseudoChr01__170689806	0.0235949	-	-
pseudoChr01__170689807	0.0235949	-	-
pseudoChr01__170689939	0.0133107	-	-
pseudoChr01__170689940	0.0147637	-	-
pseudoChr01__170689940	0.0147637	-	-
pseudoChr01__170839297	0.0289294	-	-
pseudoChr01__170839583	0.0205233	-	-
pseudoChr01__171872745	0.00316635	-	-
pseudoChr01__171872747	0.00480289	-	-
pseudoChr01__171872761	0.00177842	-	-
pseudoChr01__171872784	0.0014293	-	-
pseudoChr01__174004366	0.0131521	-	-
pseudoChr01__174004378	0.0184185	-	-
pseudoChr01__174004382	0.00509461	-	-
pseudoChr01__174004413	0.0109526	-	-
pseudoChr01__174231469	0.0187993	-	-
pseudoChr01__174231485	0.0227917	-	-
pseudoChr01__174231535	0.0187993	-	-
pseudoChr01__174231537	0.0187993	-	-
pseudoChr01__174231715	0.0057712	-	-
pseudoChr01__174480041	0.00170567	-	-
pseudoChr01__175144252	0.0484734	-	-
pseudoChr01__176290520	0.0282599	-	-
pseudoChr01__176290526	0.0342069	-	-
pseudoChr01__176290582	0.036028	-	-
pseudoChr01__176290609	0.0153466	-	-
pseudoChr01__176290773	0.0493906	-	-
pseudoChr01__176290808	0.0347525	-	-
pseudoChr01__176366811	0.00224825	-	-
pseudoChr01__176366843	0.0125857	-	-
pseudoChr01__176881049	0.0276802	-	-
pseudoChr01__176881123	0.0175876	-	-
pseudoChr01__176881142	0.0123753	-	-
pseudoChr01__176881152	0.0123753	-	-
pseudoChr01__176881161	0.0123753	-	-
pseudoChr01__177515665	0.0163202	-	-
pseudoChr01__177515709	0.024872	-	-
pseudoChr01__177515710	0.0265286	-	-
pseudoChr01__177515715	0.020821	-	-
pseudoChr01__177515717	0.0473017	-	-
pseudoChr01__177515877	0.0181654	-	-
pseudoChr01__177798875	0.00304818	-	-
pseudoChr01__177798895	0.00265904	-	-
pseudoChr01__177798916	0.000887107	-	-
pseudoChr01__177804267	0.0252569	-	-
pseudoChr01__177804317	0.0313754	-	-
pseudoChr01__178517876	0.0343721	-	-
pseudoChr01__178517897	0.0398705	-	-
pseudoChr01__178517903	0.0398705	-	-
pseudoChr01__178541008	0.0429285	-	-
pseudoChr01__178541022	0.0103068	-	-
pseudoChr01__178541027	0.00328307	-	-
pseudoChr01__178541030	0.0135877	-	-
pseudoChr01__178541031	0.0140074	-	-
pseudoChr01__178541046	0.00365809	-	-
pseudoChr01__178541053	0.0153574	-	-
pseudoChr01__178541178	0.0244074	-	-
pseudoChr01__178541211	0.0198114	-	-
pseudoChr01__179089250	0.0187896	-	-
pseudoChr01__179089251	0.039068	-	-
pseudoChr01__179089442	0.0167666	-	-
pseudoChr01__179174278	0.0260696	-	-
pseudoChr01__179629071	0.0229721	-	-
pseudoChr01__179629140	0.0302079	-	-
pseudoChr01__179629194	0.0121124	-	-
pseudoChr01__179629376	0.0189516	-	-
pseudoChr01__179639703	0.0360568	-	-
pseudoChr01__179787691	0.0248875	-	-
pseudoChr01__179787695	0.0191695	-	-
pseudoChr01__179787704	0.0400151	-	-
pseudoChr01__179787720	0.0146635	-	-
pseudoChr01__179787723	0.00705117	-	-
pseudoChr01__179787758	0.0248875	-	-
pseudoChr01__179787885	0.0263879	-	-
pseudoChr01__179787909	0.0430937	-	-
pseudoChr01__179787915	0.00389127	-	-
pseudoChr01__179787937	0.00802143	-	-
pseudoChr01__179787945	0.0123356	-	-
pseudoChr01__179787951	0.0161866	-	-
pseudoChr01__179787952	0.0488637	-	-
pseudoChr01__179787953	0.0143841	-	-
pseudoChr01__179787991	0.0123356	-	-
pseudoChr01__180359291	0.00746878	-	-
pseudoChr01__180359329	0.0383702	-	-
pseudoChr01__180486702	0.00615451	-	-
pseudoChr01__180486751	0.0168874	-	-
pseudoChr01__180486801	0.0456993	-	-
pseudoChr01__181276772	0.0490459	-	-
pseudoChr01__181276793	0.0340019	-	-
pseudoChr01__181276805	0.0157907	-	-
pseudoChr01__181276810	0.00932132	-	-
pseudoChr01__181276814	0.0113318	-	-
pseudoChr01__181276815	0.0128389	-	-
pseudoChr01__181276838	0.00354217	-	-
pseudoChr01__181276845	0.00470623	-	-
pseudoChr01__181276853	0.00744038	-	-
pseudoChr01__181737315	0.000298055	-	-
pseudoChr01__181737362	0.000167799	-	-
pseudoChr01__181737366	0.000167799	-	-
pseudoChr01__181873446	0.0307907	-	-
pseudoChr01__181873473	0.0307907	-	-
pseudoChr01__181873766	0.00870204	-	-
pseudoChr01__181911930	0.0281374	-	-
pseudoChr01__182605295	0.0258747	-	-
pseudoChr01__182605302	0.0313422	-	-
pseudoChr01__182605323	0.0258747	-	-
pseudoChr01__182605479	0.0168901	-	-
pseudoChr01__183873446	0.00173354	-	-
pseudoChr01__184436456	0.0091506	-	-
pseudoChr01__184436641	0.000447547	-	-
pseudoChr01__185437734	0.0101786	-	-
pseudoChr01__185437751	0.000649912	-	-
pseudoChr01__185437761	9.00383e-05	-	-
pseudoChr01__185437835	0.00161185	-	-
pseudoChr01__185437927	0.00499831	-	-
pseudoChr01__185437935	1.95611e-05	-	-
pseudoChr01__185437964	0.00665696	-	-
pseudoChr01__185437977	0.00281687	-	-
pseudoChr01__185437990	0.000512858	-	-
pseudoChr01__185438006	0.000484299	-	-
pseudoChr01__185748487	0.0242228	-	-
pseudoChr01__186122693	0.00596062	-	-
pseudoChr01__186122722	0.00235469	-	-
pseudoChr01__186122735	0.00153269	-	-
pseudoChr01__186122756	0.0133689	-	-
pseudoChr01__186122761	0.00412409	-	-
pseudoChr01__186122766	0.00420935	-	-
pseudoChr01__186122785	0.00500103	-	-
pseudoChr01__186122790	0.000910067	-	-
pseudoChr01__186122793	0.0353091	-	-
pseudoChr01__186122825	0.0112185	-	-
pseudoChr01__186509838	0.0261089	-	-
pseudoChr01__186509899	0.0319498	-	-
pseudoChr01__186509962	0.000306935	-	-
pseudoChr01__186509963	0.00405634	-	-
pseudoChr01__186509977	0.00157948	-	-
pseudoChr01__186509978	0.000659798	-	-
pseudoChr01__186700414	0.000499976	-	-
pseudoChr01__187207665	0.0227439	-	-
pseudoChr01__187320560	0.00470892	-	-
pseudoChr01__187320568	0.028398	-	-
pseudoChr01__187320588	0.0067462	-	-
pseudoChr01__187320616	0.00753943	-	-
pseudoChr01__187320632	0.0109389	-	-
pseudoChr01__187322763	0.000345084	-	-
pseudoChr01__187322800	0.0022306	-	-
pseudoChr01__187322887	0.0126336	-	-
pseudoChr01__187824731	0.0240121	-	-
pseudoChr01__187824857	0.0440026	-	-
pseudoChr01__187824878	0.0132136	-	-
pseudoChr01__187824936	0.0306502	-	-
pseudoChr01__188069178	0.0316916	-	-
pseudoChr01__188791211	0.00292781	-	-
pseudoChr01__188791212	0.00785138	-	-
pseudoChr01__188791236	0.0415514	-	-
pseudoChr01__188791240	0.0397834	-	-
pseudoChr01__188791585	0.0121088	-	-
pseudoChr01__188791620	0.0334981	-	-
pseudoChr01__188941611	0.00101344	-	-
pseudoChr01__188941615	0.00101344	-	-
pseudoChr01__188941640	0.0102163	-	-
pseudoChr01__188941682	0.000121792	-	-
pseudoChr01__188941826	0.00305699	-	-
pseudoChr01__188941845	0.00262445	-	-
pseudoChr01__188941858	0.00647781	-	-
pseudoChr01__188941862	0.004493	-	-
pseudoChr01__188941882	0.004493	-	-
pseudoChr01__188941885	0.004493	-	-
pseudoChr01__188941939	0.000405921	-	-
pseudoChr01__189092097	0.00882847	-	-
pseudoChr01__189092098	0.0481441	-	-
pseudoChr01__189810798	0.004464	-	-
pseudoChr01__189810815	0.0115121	-	-
pseudoChr01__189810816	0.0292449	-	-
pseudoChr01__189810824	0.0080976	-	-
pseudoChr01__189810833	0.0199227	-	-
pseudoChr01__189810874	0.0077459	-	-
pseudoChr01__189810879	0.0111169	-	-
pseudoChr01__189811089	0.0255149	-	-
pseudoChr01__189811090	0.0345695	-	-
pseudoChr01__189811091	0.00981252	-	-
pseudoChr01__189811107	0.0150744	-	-
pseudoChr01__189868874	0.0264814	-	-
pseudoChr01__190198038	0.0264431	-	-
pseudoChr01__190198041	0.0264431	-	-
pseudoChr01__190198095	0.00947093	-	-
pseudoChr01__190742447	0.046406	-	-
pseudoChr01__190742643	0.00759094	-	-
pseudoChr01__190742645	0.00744889	-	-
pseudoChr01__190742651	0.0120881	-	-
pseudoChr01__190742682	0.00690252	-	-
pseudoChr01__190742696	0.0212594	-	-
pseudoChr01__190742705	0.0115775	-	-
pseudoChr01__190742755	0.0132476	-	-
pseudoChr01__190767121	0.0368687	-	-
pseudoChr01__190868650	0.00158598	-	-
pseudoChr01__190868674	0.00184265	-	-
pseudoChr01__190868698	0.0330213	-	-
pseudoChr01__190868983	0.0241487	-	-
pseudoChr01__190868986	0.00335273	-	-
pseudoChr01__191230012	0.0287701	-	-
pseudoChr01__191289015	0.0188288	-	-
pseudoChr01__191289024	0.0345687	-	-
pseudoChr01__191289129	0.0235353	-	-
pseudoChr01__191289140	0.0217289	-	-
pseudoChr01__191289342	0.00994194	-	-
pseudoChr01__191289385	0.0155015	-	-
pseudoChr01__191289385	0.0155015	-	-
pseudoChr01__191339455	0.012244	-	-
pseudoChr01__191339743	0.0142023	-	-
pseudoChr01__191339796	0.0142023	-	-
pseudoChr01__191834955	0.0447067	-	-
pseudoChr01__191834959	0.0447067	-	-
pseudoChr01__191834961	0.0447067	-	-
pseudoChr01__192401548	0.00165347	-	-
pseudoChr01__192401792	0.00244577	-	-
pseudoChr01__192505047	0.0102441	AT2G18620	At2g18620
pseudoChr01__192505253	0.0289067	AT2G18620	At2g18620
pseudoChr01__192545413	0.011099	-	-
pseudoChr01__192545480	0.0107577	-	-
pseudoChr01__192545516	0.0355232	-	-
pseudoChr01__193319579	0.0196421	-	-
pseudoChr01__193479981	0.000520707	-	-
pseudoChr01__193479995	0.00057959	-	-
pseudoChr01__193480080	0.0406791	-	-
pseudoChr01__193480086	0.0091378	-	-
pseudoChr01__193480099	0.0259076	-	-
pseudoChr01__193480134	0.00123556	-	-
pseudoChr01__193480197	0.000413708	-	-
pseudoChr01__193480198	0.000599428	-	-
pseudoChr01__193480203	0.0378365	-	-
pseudoChr01__193480222	0.0034131	-	-
pseudoChr01__193719890	0.0480913	-	-
pseudoChr01__193719903	0.0445473	-	-
pseudoChr01__193935640	0.0203161	-	-
pseudoChr01__193935758	0.0450936	-	-
pseudoChr01__193935764	0.0450936	-	-
pseudoChr01__193935792	0.0450936	-	-
pseudoChr01__193935793	0.0283789	-	-
pseudoChr01__194068711	0.0336375	-	-
pseudoChr01__194068763	0.0239707	-	-
pseudoChr01__194068771	0.0422854	-	-
pseudoChr01__194202682	0.0436966	-	-
pseudoChr01__194272438	0.0165256	-	-
pseudoChr01__194334911	0.0136848	-	-
pseudoChr01__194334977	0.0287909	-	-
pseudoChr01__195021528	0.0194062	-	-
pseudoChr01__195021547	0.0271302	-	-
pseudoChr01__195496138	0.0349822	AT3G62120	At3g62120
pseudoChr01__195500607	0.0247239	AT3G62120	At3g62120
pseudoChr01__195500659	0.0333467	AT3G62120	At3g62120
pseudoChr01__195500678	0.00897007	AT3G62120	At3g62120
pseudoChr01__195684143	0.0044893	-	-
pseudoChr01__195946386	0.04109	-	-
pseudoChr01__195946398	0.00481969	-	-
pseudoChr01__196376515	0.0295008	-	-
pseudoChr01__196578943	0.0409471	-	-
pseudoChr01__196578966	0.0413461	-	-
pseudoChr01__196579033	0.0384311	-	-
pseudoChr01__196579036	0.0440286	-	-
pseudoChr01__196579099	0.0314849	-	-
pseudoChr01__196579114	0.0387903	-	-
pseudoChr01__196579120	0.0314849	-	-
pseudoChr01__196579185	0.0314849	-	-
pseudoChr01__196579220	0.0477156	-	-
pseudoChr01__197520787	0.0491813	-	-
pseudoChr01__197890071	0.00943568	-	-
pseudoChr01__199015925	0.0429924	-	-
pseudoChr01__199396807	0.0274569	-	-
pseudoChr01__199396808	0.0274569	-	-
pseudoChr01__199396846	0.0320952	-	-
pseudoChr01__199602800	0.0355489	-	-
pseudoChr01__199602807	0.0179892	-	-
pseudoChr01__199602814	0.00903818	-	-
pseudoChr01__199627476	0.000623306	-	-
pseudoChr01__199627503	0.000117417	-	-
pseudoChr01__199627508	0.0272696	-	-
pseudoChr01__199627787	0.00162857	-	-
pseudoChr01__199627821	0.0174954	-	-
pseudoChr01__199627851	0.0353614	-	-
pseudoChr01__199627860	0.0297105	-	-
pseudoChr01__199627895	0.0141402	-	-
pseudoChr01__199640866	0.022563	-	-
pseudoChr01__199803072	0.0298586	-	-
pseudoChr01__199803074	0.0298586	-	-
pseudoChr01__199803127	0.0393766	-	-
pseudoChr01__199803127	0.0393766	-	-
pseudoChr01__199803129	0.0460476	-	-
pseudoChr01__199991159	0.0273157	-	-
pseudoChr01__200012054	0.00582979	-	-
pseudoChr01__200012054	0.00582979	-	-
pseudoChr01__200012058	0.0117439	-	-
pseudoChr01__200012061	0.0189657	-	-
pseudoChr01__200012235	0.0246158	-	-
pseudoChr01__200012269	0.0124856	-	-
pseudoChr01__201386640	0.0116068	AT2G13370	CHR5
pseudoChr01__201386660	0.0166008	AT2G13370	CHR5
pseudoChr01__201446588	0.0357238	-	-
pseudoChr01__201446613	0.0186443	-	-
pseudoChr01__201446704	0.0459397	-	-
pseudoChr01__202858478	0.0465082	-	-
pseudoChr01__202858778	0.0465082	-	-
pseudoChr01__203415615	0.0484507	-	-
pseudoChr01__203415648	0.0416158	-	-
pseudoChr01__203415656	0.0178244	-	-
pseudoChr01__203415904	0.0157269	-	-
pseudoChr01__203418206	0.0480219	-	-
pseudoChr01__203679581	0.000712916	-	-
pseudoChr01__203754480	0.016193	-	-
pseudoChr01__203754576	0.024037	-	-
pseudoChr01__203881615	0.033309	-	-
pseudoChr01__203881639	0.025252	-	-
pseudoChr01__203911653	0.0065298	-	-
pseudoChr01__203911728	0.0328399	-	-
pseudoChr01__204132618	0.0222258	-	-
pseudoChr01__204157792	0.0176369	-	-
pseudoChr01__204157829	0.0179094	-	-
pseudoChr01__204157881	0.0160982	-	-
pseudoChr01__204157884	0.0160982	-	-
pseudoChr01__204221363	0.0140098	-	-
pseudoChr01__204221364	0.0128673	-	-
pseudoChr01__204221365	0.0132837	-	-
pseudoChr01__204221375	0.012195	-	-
pseudoChr01__204221389	0.0306347	-	-
pseudoChr01__204221391	0.0108164	-	-
pseudoChr01__204221409	0.0128673	-	-
pseudoChr01__204221441	0.0108164	-	-
pseudoChr01__204325304	0.0428628	-	-
pseudoChr01__205439422	0.0183065	-	-
pseudoChr01__205562561	0.0485729	-	-
pseudoChr01__205562588	0.0368843	-	-
pseudoChr01__205562590	0.0368843	-	-
pseudoChr01__205562603	0.0438017	-	-
pseudoChr01__205562717	0.0485729	-	-
pseudoChr01__205562823	0.0244491	-	-
pseudoChr01__206180306	0.0303998	-	-
pseudoChr01__206180339	0.0441693	-	-
pseudoChr01__206180345	0.0441693	-	-
pseudoChr01__206724205	0.0375904	-	-
pseudoChr01__206724205	0.0375904	-	-
pseudoChr01__206724452	0.0444846	-	-
pseudoChr01__207008723	0.0440071	-	-
pseudoChr01__207008762	0.0047959	-	-
pseudoChr01__207009035	0.0288657	-	-
pseudoChr01__207009415	0.00771376	-	-
pseudoChr01__207031638	0.0105241	-	-
pseudoChr01__207031643	0.039922	-	-
pseudoChr01__207031660	0.039922	-	-
pseudoChr01__207031666	0.0105241	-	-
pseudoChr01__207031673	0.00624408	-	-
pseudoChr01__207031690	0.00624408	-	-
pseudoChr01__207031709	0.039922	-	-
pseudoChr01__207031722	0.0105241	-	-
pseudoChr01__207031744	0.0105709	-	-
pseudoChr01__207031745	0.00576135	-	-
pseudoChr01__207031856	0.00435659	-	-
pseudoChr01__207031865	0.0263705	-	-
pseudoChr01__207031870	0.00360236	-	-
pseudoChr01__207031875	0.00360236	-	-
pseudoChr01__207031889	0.00360236	-	-
pseudoChr01__207031891	0.00360236	-	-
pseudoChr01__207031921	0.00383042	-	-
pseudoChr01__207031925	0.00342127	-	-
pseudoChr01__207371763	0.00856872	-	-
pseudoChr01__207371783	0.0482166	-	-
pseudoChr01__207371974	0.0336563	-	-
pseudoChr01__207371988	0.0116241	-	-
pseudoChr01__208072033	0.00509582	-	-
pseudoChr01__208072292	0.00319682	-	-
pseudoChr01__208167820	0.0212441	-	-
pseudoChr01__208167827	0.0309505	-	-
pseudoChr01__208167874	0.0291447	-	-
pseudoChr01__208167876	0.0291447	-	-
pseudoChr01__208438310	0.0426701	-	-
pseudoChr01__209336969	0.0234381	AT3G47570	At3g47570
pseudoChr01__209336988	0.000100173	AT3G47570	At3g47570
pseudoChr01__209336999	0.0001522	AT3G47570	At3g47570
pseudoChr01__209337016	5.38302e-05	AT3G47570	At3g47570
pseudoChr01__209337020	4.35337e-05	AT3G47570	At3g47570
pseudoChr01__209337030	5.25116e-05	AT3G47570	At3g47570
pseudoChr01__209337031	5.25116e-05	AT3G47570	At3g47570
pseudoChr01__209337167	0.000104804	AT3G47570	At3g47570
pseudoChr01__209337169	5.08916e-05	AT3G47570	At3g47570
pseudoChr01__209337178	0.0124464	AT3G47570	At3g47570
pseudoChr01__209337180	0.0234381	AT3G47570	At3g47570
pseudoChr01__209337205	7.88205e-05	AT3G47570	At3g47570
pseudoChr01__209337207	0.000192821	AT3G47570	At3g47570
pseudoChr01__209337208	0.000102916	AT3G47570	At3g47570
pseudoChr01__209337215	0.000100173	AT3G47570	At3g47570
pseudoChr01__209337234	0.000192821	AT3G47570	At3g47570
pseudoChr01__209337254	0.000258839	AT3G47570	At3g47570
pseudoChr01__209337256	0.029495	AT3G47570	At3g47570
pseudoChr01__209913476	0.0388704	-	-
pseudoChr01__210478719	0.0105324	-	-
pseudoChr01__211132432	0.0215774	-	-
pseudoChr01__211355509	0.0423494	-	-
pseudoChr01__211355511	0.0366658	-	-
pseudoChr01__211355519	0.0423494	-	-
pseudoChr01__211355548	0.0423494	-	-
pseudoChr01__211355556	0.0393889	-	-
pseudoChr01__211355584	0.0423494	-	-
pseudoChr01__211355625	0.0423494	-	-
pseudoChr01__211355636	0.0423494	-	-
pseudoChr01__211355862	0.0431696	-	-
pseudoChr01__211355869	0.0287412	-	-
pseudoChr01__211355878	0.0431696	-	-
pseudoChr01__211355880	0.0287412	-	-
pseudoChr01__211658999	0.0227753	-	-
pseudoChr01__211659040	0.00639711	-	-
pseudoChr01__211823716	0.0349501	-	-
pseudoChr01__212595097	0.0196683	-	-
pseudoChr01__212822264	0.0210618	-	-
pseudoChr01__213030264	0.0236312	-	-
pseudoChr01__213122438	0.0490639	-	-
pseudoChr01__213122442	0.0490639	-	-
pseudoChr01__213122444	0.0040872	-	-
pseudoChr01__213122465	0.00435489	-	-
pseudoChr01__213122494	0.0490639	-	-
pseudoChr01__213122501	0.0040872	-	-
pseudoChr01__213122517	0.0490639	-	-
pseudoChr01__213122540	0.0384362	-	-
pseudoChr01__213122810	0.0490639	-	-
pseudoChr01__213158628	0.000492753	AT5G47870	RAD52-2
pseudoChr01__213158696	3.43932e-06	AT5G47870	RAD52-2
pseudoChr01__213158713	1.6774e-06	AT5G47870	RAD52-2
pseudoChr01__213671426	0.0154281	-	-
pseudoChr01__213671469	0.00769819	-	-
pseudoChr01__213671495	0.0155774	-	-
pseudoChr01__213671525	0.0158593	-	-
pseudoChr01__213671533	0.0277386	-	-
pseudoChr01__213671535	0.0282341	-	-
pseudoChr01__213671661	0.0360018	-	-
pseudoChr01__213671676	0.0454066	-	-
pseudoChr01__213671709	0.0448195	-	-
pseudoChr01__213671739	0.0207943	-	-
pseudoChr01__213782626	0.0112461	-	-
pseudoChr01__213942677	0.0261149	-	-
pseudoChr01__213942681	0.0261149	-	-
pseudoChr01__213942689	0.0357078	-	-
pseudoChr01__213942751	0.0357078	-	-
pseudoChr01__213942808	0.0371254	-	-
pseudoChr01__213942961	0.00503144	-	-
pseudoChr01__213942987	0.0231576	-	-
pseudoChr01__214402962	0.0361182	-	-
pseudoChr01__214416780	0.0130959	-	-
pseudoChr01__214588641	0.0399168	-	-
pseudoChr01__214608076	0.0414884	-	-
pseudoChr01__215682829	0.0131998	-	-
pseudoChr01__215942588	0.0291708	-	-
pseudoChr01__215942609	0.0336776	-	-
pseudoChr01__215942660	0.0468354	-	-
pseudoChr01__215942708	0.0247724	-	-
pseudoChr01__215942715	0.0350798	-	-
pseudoChr01__216209312	0.0136369	-	-
pseudoChr01__216302245	0.00436876	-	-
pseudoChr01__216302252	0.0148782	-	-
pseudoChr01__216302269	0.0148375	-	-
pseudoChr01__216302280	0.0233912	-	-
pseudoChr01__216302300	0.047198	-	-
pseudoChr01__216302320	0.018995	-	-
pseudoChr01__216302421	0.0237388	-	-
pseudoChr01__216302426	0.0257829	-	-
pseudoChr01__216302454	0.0231074	-	-
pseudoChr01__216302469	0.0139825	-	-
pseudoChr01__216302476	0.0139825	-	-
pseudoChr01__216302488	0.0139825	-	-
pseudoChr01__216314516	0.036832	-	-
pseudoChr01__216937211	0.0468438	-	-
pseudoChr01__217058717	0.0247377	-	-
pseudoChr01__217235495	0.0434083	-	-
pseudoChr01__217235521	0.0434083	-	-
pseudoChr01__217571223	0.039272	-	-
pseudoChr01__217742120	0.0267696	-	-
pseudoChr01__217742561	0.0338354	-	-
pseudoChr01__218190378	0.0454276	-	-
pseudoChr01__218503596	0.00752173	-	-
pseudoChr01__218503598	0.00596893	-	-
pseudoChr01__218503641	0.0165451	-	-
pseudoChr01__218503670	0.00237424	-	-
pseudoChr01__218503678	0.00237424	-	-
pseudoChr01__218503828	0.0436033	-	-
pseudoChr01__218503836	0.0436033	-	-
pseudoChr01__218503851	0.0436033	-	-
pseudoChr01__218503862	0.00241507	-	-
pseudoChr01__218503866	0.0436033	-	-
pseudoChr01__219015323	0.0413962	-	-
pseudoChr01__219358182	0.0156937	-	-
pseudoChr01__220454135	0.0242209	-	-
pseudoChr01__220679015	0.00159162	-	-
pseudoChr01__220679061	0.000676949	-	-
pseudoChr01__220679086	0.00241765	-	-
pseudoChr01__220679146	0.00970553	-	-
pseudoChr01__220679264	0.000966594	-	-
pseudoChr01__221061158	0.0303076	-	-
pseudoChr01__221061167	0.00109888	-	-
pseudoChr01__221061178	0.0273108	-	-
pseudoChr01__221061183	0.0273108	-	-
pseudoChr01__221061185	0.012543	-	-
pseudoChr01__221118572	0.0184843	AT1G50030	TOR
pseudoChr01__221826193	0.0456521	-	-
pseudoChr01__221826227	0.0126004	-	-
pseudoChr01__221826258	5.92553e-05	-	-
pseudoChr01__221826271	1.72261e-07	-	-
pseudoChr01__222079235	0.0329094	-	-
pseudoChr01__222105639	0.0387184	-	-
pseudoChr01__222105856	0.0391316	-	-
pseudoChr01__222387226	0.0200492	-	-
pseudoChr01__222387244	0.028349	-	-
pseudoChr01__222387246	0.0200896	-	-
pseudoChr01__222391937	0.00137397	-	-
pseudoChr01__222391938	0.049294	-	-
pseudoChr01__222391955	0.0291543	-	-
pseudoChr01__222391972	0.000192559	-	-
pseudoChr01__222392027	0.00148578	-	-
pseudoChr01__222392054	0.00199091	-	-
pseudoChr01__222392184	0.00184931	-	-
pseudoChr01__222392198	0.0196559	-	-
pseudoChr01__222392211	0.00570851	-	-
pseudoChr01__223032756	0.00674626	-	-
pseudoChr01__223224283	6.75401e-05	-	-
pseudoChr01__223627111	0.028114	-	-
pseudoChr01__224144568	0.0141144	-	-
pseudoChr01__224167457	0.0108172	AT1G32250	CML17
pseudoChr01__224167464	0.0399039	AT1G32250	CML17
pseudoChr01__224167473	0.0108172	AT1G32250	CML17
pseudoChr01__224167510	0.0399039	AT1G32250	CML17
pseudoChr01__224167512	0.00877079	AT1G32250	CML17
pseudoChr01__224237216	0.0242165	-	-
pseudoChr01__224237233	0.0492084	-	-
pseudoChr01__224237235	0.0227331	-	-
pseudoChr01__224237400	0.0338363	-	-
pseudoChr01__224237404	0.0434924	-	-
pseudoChr01__224237408	0.0434924	-	-
pseudoChr01__224237429	0.0321235	-	-
pseudoChr01__224237437	0.0292629	-	-
pseudoChr01__224237523	0.00284982	-	-
pseudoChr01__224237552	0.0154013	-	-
pseudoChr01__224237559	0.00160764	-	-
pseudoChr01__224237560	0.000752605	-	-
pseudoChr01__224237565	0.000372933	-	-
pseudoChr01__224237578	0.0490552	-	-
pseudoChr01__224237580	0.0030964	-	-
pseudoChr01__224237582	0.0234508	-	-
pseudoChr01__224237589	0.00858589	-	-
pseudoChr01__224237593	0.0326331	-	-
pseudoChr01__224237594	0.00249272	-	-
pseudoChr01__224237596	0.0135488	-	-
pseudoChr01__224237600	0.01951	-	-
pseudoChr01__224237618	0.00321	-	-
pseudoChr01__224237622	0.0287588	-	-
pseudoChr01__224237623	0.00731009	-	-
pseudoChr01__224237866	0.00180045	-	-
pseudoChr01__224237874	0.0304376	-	-
pseudoChr01__224237888	0.000948622	-	-
pseudoChr01__224237889	0.00111285	-	-
pseudoChr01__224237899	2.62356e-05	-	-
pseudoChr01__224237905	0.000108303	-	-
pseudoChr01__224237907	0.000611696	-	-
pseudoChr01__224237916	0.000280411	-	-
pseudoChr01__224237922	0.020384	-	-
pseudoChr01__224237924	0.000102184	-	-
pseudoChr01__224237925	0.000201686	-	-
pseudoChr01__224237927	0.000300917	-	-
pseudoChr01__224237947	2.62356e-05	-	-
pseudoChr01__224237965	0.000280411	-	-
pseudoChr01__224237967	0.000677929	-	-
pseudoChr01__224480633	0.000845145	-	-
pseudoChr01__224480661	0.000423596	-	-
pseudoChr01__224480718	0.000942314	-	-
pseudoChr01__224480720	0.000735114	-	-
pseudoChr01__224480733	0.0009397	-	-
pseudoChr01__224480744	0.000845145	-	-
pseudoChr01__224589749	0.0270773	-	-
pseudoChr01__224589862	0.00817271	-	-
pseudoChr01__224589901	0.0371464	-	-
pseudoChr01__224700472	0.00963857	-	-
pseudoChr01__224796102	0.0153831	-	-
pseudoChr01__224897311	0.0460861	-	-
[truncated: 94,545 more rows]
