# Supplementary material for: Adaptive divergence, historical population dynamics, and simulation of suitable distributions for Picea Meyeri and P. Mongolica at the whole-genome level
Source: BMC Plant Biol. 2024 May 30;24:479. doi: 10.1186/s12870-024-05166-6 (PMC11137980; doi:10.1186/s12870-024-05166-6)
Supplement: Supplementary file 1 — Supplementary Material 1. [file 12870_2024_5166_MOESM1_ESM.zip › Table S4.xlsx]

## Sheet: Sheet1
Table S4 Proteins associated with environmental adaptation in P. meyeri and P. mongolica
SNP	P values	subject	Symbol
pseudoChr01__3822055	0.0300469	AT1G51600	ZML2
pseudoChr01__21355285	0.0450225	AT4G34860	A/N-InvB
pseudoChr01__22560406	0.0390456	AT1G68020	ATTPS6
pseudoChr01__25670277	0.0352013	AT3G19260	LOH2
pseudoChr01__35622654	0.0417378	AT1G63780	IMP4
pseudoChr01__89577744	0.0132082	AT2G07340	PFD1
pseudoChr01__90120250	0.0274677	AT5G06580	DLD
pseudoChr01__141534480	0.000919858	AT1G22050	MUB6
pseudoChr01__152201020	0.0465926	AT3G26935	PAT07
pseudoChr01__221118572	0.0184843	AT1G50030	TOR
pseudoChr01__253147017	0.0259224	AT3G05530	RPT5A
pseudoChr01__255880486	0.0287928	AT1G11890	SEC22
pseudoChr01__274168165	0.0228557	AT5G40380	CRK42
pseudoChr01__286666706	0.0399521	AT3G06010	ATCHR12
pseudoChr01__294998340	0.0365716	AT2G27230	LHW
pseudoChr01__310408124	0.017	AT4G03110	RBP-DR1
pseudoChr01__371389552	0.0407982	AT2G17880	ATJ11
pseudoChr01__373809128	0.011274	AT3G61740	SDG14
pseudoChr01__396529006	0.0407531	AT2G24260	LRL1
pseudoChr01__405530918	0.0467693	AT2G23740	SUVR5
pseudoChr01__421476689	0.0388297	AT2G28720	At2g28720
pseudoChr01__422197087	0.0492947	AT5G44800	CHR4
pseudoChr01__432624029	0.029302	AT4G20360	RABE1b
pseudoChr01__435402088	0.00945332	AT2G01660	PDLP6
pseudoChr02__14186393	0.0446879	AT3G51670	PATL6
pseudoChr02__84037205	0.0398127	AT5G35370	At5g35370
pseudoChr02__104028763	0.0229382	AT4G35280	DAZ2
pseudoChr02__147488585	0.0449851	AT5G49030	OVA2
pseudoChr02__170376268	0.0437465	AT3G58060	MTPC3
pseudoChr02__189182633	0.0357707	AT4G20050	QRT3
pseudoChr02__213824944	0.0374943	AT3G21540	Wdr3
pseudoChr02__225469251	0.0103046	AT3G04120	GAPC1
pseudoChr02__300970677	0.0154367	AT1G10630	ARFA1F
pseudoChr02__345116324	0.014566	AT4G30110	HMA2
pseudoChr02__350682004	0.0250078	AT3G04520	THA2
pseudoChr02__368956296	0.0425417	AT4G16270	PER40
pseudoChr02__406140435	4.53563e-05	AT1G77360	APPR6
pseudoChr02__423561571	0.000547626	AT2G43040	NPG1
pseudoChr02__434734290	0.0454651	AT1G47056	VFB1
pseudoChr02__435250168	0.0376659	AT5G50860	At1g54610
pseudoChr03__6968307	0.0379157	AT3G48080	EDS1B
pseudoChr03__38543089	0.0158071	AT2G25070	PPC4-2
pseudoChr03__194122878	0.0145714	AT2G25050	FH18
pseudoChr03__320359804	0.0155458	AT1G30360	ERD4
pseudoChr03__323250894	0.0414036	AT4G03120	At4g03120
pseudoChr04__43434851	0.0113938	AT3G56840	L2HGDH
pseudoChr04__55820718	0.039238	AT1G75820	CLV1
pseudoChr04__191223238	0.00422515	AT1G27680	APL2
pseudoChr04__238201781	0.0126727	AT1G48090	vps13A
pseudoChr04__265094914	0.00148373	AT4G27585	SPBC16G5.07c
pseudoChr04__268163824	0.000242759	AT2G16910	AMS
pseudoChr04__278656594	0.0302496	AT1G26460	At1g26460
pseudoChr04__316848648	0.0466517	AT4G20140	GSO1
pseudoChr04__373296704	0.0216045	AT5G17410	GCP2
pseudoChr05__29536098	0.0479957	AT1G67890	SIS8
pseudoChr05__39553472	0.0310706	AT5G09300	At5g09300
pseudoChr05__108261846	0.0204988	AT5G15680	TAO3
pseudoChr05__118376094	2.40873e-05	AT5G46050	PTR3
pseudoChr05__138133961	0.0103662	AT1G33270	PNPLA3
pseudoChr05__144253323	0.0323079	AT5G04895	ABO6
pseudoChr05__288766204	0.004442	AT4G26455	WIP1
pseudoChr05__298195632	0.0383792	AT3G45850	KIN5D
pseudoChr05__335447663	0.0173164	AT5G43860	CLH2
pseudoChr05__374731372	0.0477684	AT4G09320	NDPK1
pseudoChr05__381126536	0.0393672	AT2G44710	LIF2
pseudoChr05__392840807	0.0357315	AT4G25700	BETA-OHASE 1
pseudoChr05__410493090	0.0225846	AT1G68560	XYL1
pseudoChr06__46431654	0.00602332	AT5G51940	NRPB6A
pseudoChr06__69364972	0.0323921	AT3G12770	MEF22
pseudoChr06__151723361	0.00164194	AT3G10220	EMB2804
pseudoChr06__180992473	0.0382894	AT3G62310	At3g62310
pseudoChr06__242117953	0.0256202	AT2G24280	Prcp
pseudoChr06__279509232	0.0495952	AT3G62980	TIR1
pseudoChr06__303289178	0.0040879	AT5G07310	ERF115
pseudoChr06__320498245	0.0216832	AT1G18420	ALMT3
pseudoChr06__328854278	0.00578171	AT3G22750	STY13
pseudoChr06__390431829	0.0251401	AT5G46290	KASI
pseudoChr06__411332195	0.0394942	AT2G20990	SYTA
pseudoChr07__86536068	0.0349372	AT5G53970	TAT7
pseudoChr07__102052637	0.00200488	AT3G06290	SAC3B
pseudoChr07__137149231	0.00997339	AT5G62040	BFT
pseudoChr07__239325465	0.0247848	AT1G79985	sys1
pseudoChr07__266315821	0.00380685	AT3G06720	IMPA-1
pseudoChr07__274912921	0.0379967	AT1G58230	BCHB
pseudoChr07__358497619	0.0220078	AT5G63530	FP3
pseudoChr08__14917982	0.00768978	AT1G03780	TPX2
pseudoChr08__22729667	0.0121364	AT3G52430	PAD4
pseudoChr08__72783543	0.0176338	AT5G05660	NFXL2
pseudoChr08__98077773	0.0195601	AT4G16740	TPS03
pseudoChr08__237098292	0.00738474	AT1G03150	NAA20
pseudoChr08__330641804	0.0494843	AT4G35540	PTF2
pseudoChr08__331407012	0.046156	AT5G61480	PXY
pseudoChr08__359046665	0.0440888	AT2G03667	Asnsd1
pseudoChr08__422975023	0.0401642	AT3G04970	PAT17
pseudoChr09__22437681	0.0486161	AT2G19130	At2g19130
pseudoChr09__36765687	0.0490599	AT3G07660	GIP1L
pseudoChr09__40733703	0.0428076	AT4G05160	4CLL7
pseudoChr09__268249412	0.0411541	AT2G31230	ERF15
pseudoChr09__289276309	0.000407034	AT4G00800	SETH5
pseudoChr09__298145343	0.000877661	AT2G42990	At2g42990
pseudoChr09__303838239	0.0483505	AT1G75450	CKX5
pseudoChr09__318347364	0.0450165	AT1G47670	AATL1
pseudoChr09__346614503	0.0495609	AT5G38460	At5g38460
pseudoChr10__88079458	0.0316168	AT3G46060	RABE1c
pseudoChr10__141993644	0.0295051	AT2G45590	At2g45590
pseudoChr10__246547172	0.000470109	AT2G26250	KCS10
pseudoChr10__257009881	0.0406336	AT1G24400	LHT2
pseudoChr10__326803482	0.00812459	AT4G35790	PLDDELTA
pseudoChr10__344180854	0.0128848	AT2G26430	RCY1
pseudoChr10__372515127	0.0320661	AT2G16950	TRN1
pseudoChr10__377500054	0.0164155	AT2G34660	ABCC2
pseudoChr10__385986319	0.0436247	AT1G02040	ZAT3
pseudoChr10__395095075	0.036131	AT5G62850	AtVEX1
pseudoChr10__409808797	0.0447125	AT5G38240	LRK10L-2.2
pseudoChr10__432095191	0.0240427	AT1G23010	LPR1
pseudoChr11__134704760	0.027575	AT4G34990	MYB32
pseudoChr11__314265189	0.00709887	AT1G73170	SPD1
pseudoChr12__59549813	0.0239771	AT5G03730	CTR1
pseudoChr12__108251402	0.0262749	AT5G05340	PRX52
pseudoChr12__168500023	0.0409317	AT1G08125	METTL21A
pseudoChr12__188256836	0.0424119	AT5G05270	CHIL
pseudoChr12__234751841	0.00134562	AT3G17850	IREH1
pseudoChr12__327281316	0.0107569	AT1G05260	RCI3
pseudoChr12__364415250	0.0318434	AT4G28560	RIC7
pseudoChr12__374331447	8.11951e-08	AT4G33070	PDC1
pseudoChr13__57725671	0.0449783	AT5G46330	FLS2
pseudoChr13__67368918	0.0375153	AT1G74990	RMA1H1
pseudoChr13__111192516	0.0495263	AT5G22800	EMB1030
pseudoChr13__136700620	0.0161814	AT1G08490	CPNIFS
pseudoChr13__237368425	0.0055193	AT2G26870	NPC2
pseudoChr13__424770775	0.00580768	AT1G63430	At1g63430
pseudoChr14__48612536	0.00487661	AT2G23460	XLG1
pseudoChr14__214240745	0.0180948	AT1G70520	CRK2
pseudoChr14__236084241	0.0127367	AT5G48440	thiO
pseudoChr14__261353465	0.0123137	AT1G16650	Rrnad1
pseudoChr14__370213135	0.0295519	AT1G62940	ACOS5
pseudoChr14__403358603	0.0218833	AT5G48900	At5g48900
pseudoChr15__104202004	0.0356659	AT1G22640	MYB3
pseudoChr15__161558232	0.0206632	AT5G49570	PNG1
pseudoChr15__170050737	0.0152595	AT3G01100	HYP1
pseudoChr15__307117788	0.0420207	AT1G05120	RAD16
pseudoChr16__134628957	0.0353733	AT2G39770	CYT1
pseudoChr16__172818756	0.0102245	AT5G07280	EMS1
pseudoChr17__21582631	0.0180649	AT5G33370	At5g33370
pseudoChr17__97384218	0.0292494	AT2G05070	LHCB2.2
pseudoChr17__296459695	0.00981313	AT3G48990	AAE3
pseudoChr18__1175344	0.026272	AT5G19850	rutD
pseudoChr18__5500483	0.0485315	AT3G18490	ASPG1
pseudoChr18__76129221	0.0414989	AT3G12830	SAUR72
pseudoChr18__156247427	0.0484402	AT4G03140	SDR2a
pseudoChr18__214697782	0.00437834	AT5G57150	BHLH35
pseudoChr18__215648452	0.0454178	AT1G80410	EMB2753
pseudoChr18__297687870	0.00625094	AT3G59660	BAGP1
pseudoChr19__39112066	0.0145055	AT5G20810	ARG7
pseudoChr19__121328007	0.0116911	AT3G25510	RPP1
pseudoChr19__358921298	0.0183485	AT5G24080	At5g24080
pseudoChr20__320036253	0.0457647	AT2G45750	At2g45750
pseudoChr21__70525939	0.0234062	AT3G55550	LECRKS4
pseudoChr22__51517546	0.0328197	AT5G47010	LBA1
pseudoChr23__20770960	0.0343495	AT3G51280	At3g51280
pseudoChr25__48848658	0.00226685	AT2G13600	SLO2
