# Supplementary material for: Adaptive divergence, historical population dynamics, and simulation of suitable distributions for Picea Meyeri and P. Mongolica at the whole-genome level
Source: BMC Plant Biol. 2024 May 30;24:479. doi: 10.1186/s12870-024-05166-6 (PMC11137980; doi:10.1186/s12870-024-05166-6)
Supplement: Supplementary file 1 — Supplementary Material 1. [file 12870_2024_5166_MOESM1_ESM.zip › Table S5.xlsx]

## Sheet: kor_vs_mey
Table S5 Genes subjected to selective sweep between P. meyeri and P. koraiensis
GeneID	Symbol
MA_41533g0010	CYP750A1
MA_10431025g0010	--
MA_10433454g0020	SAHH
MA_10436331g0020	UBA1
MA_98277g0010	--
MA_18081g0010	ERF042
MA_1431g0010	--
MA_10076925g0010	SUVH9
MA_79684g0010	HSP70-6
MA_17837g0010	PDCL3
MA_110122g0010	AMS
MA_10433454g0030	--
MA_10425768g0010	--
MA_100494g0010	FAAH
MA_14212g0010	--
MA_175538g0010	--
MA_171103g0010	At3g63340
MA_39944g0010	--
MA_10305328g0010	--
MA_10426901g0020	MYB2
MA_9836g0010	GDU4
MA_185088g0010	--
MA_18838g0010	--
MA_125554g0010	At3g05520
MA_10432112g0010	--
MA_2226g0020	--
MA_325358g0010	--
MA_1796g0010	AERO1
MA_10427467g0010	--
MA_10431597g0010	--
MA_41533g0020	PCMP-H56
MA_10425768g0030	DTX48
MA_1820g0010	--
MA_10432945g0010	--
MA_2226g0010	--
MA_18002g0010	BLH1
MA_1261g0010	MYB123
MA_240328g0010	--
MA_47869g0020	TIR1
MA_23833g0010	--
MA_288660g0010	--
MA_855349g0010	--
MA_400747g0010	HD3A
MA_10425768g0040	--
MA_99688g0010	--
MA_1386g0010	--
MA_16344g0010	--
MA_47869g0010	--
MA_10432892g0010	--
MA_111427g0010	--
MA_88653g0010	--
MA_10433454g0010	SAHH1
MA_10434956g0010	--
MA_20018g0010	--
MA_57437g0010	PARC
MA_81901g0010	At5g63020
MA_18751g0010	DRAP1
MA_10426901g0010	--
MA_14164g0010	IP5P6
MA_10434007g0010	SAD2
MA_5158g0010	--
MA_104821g0010	SPX1
MA_10425768g0020	DTX48
MA_56322g0010	PCMP-H53
MA_10436996g0010	PBB2
