# Supplementary material for: Adaptive divergence, historical population dynamics, and simulation of suitable distributions for Picea Meyeri and P. Mongolica at the whole-genome level
Source: BMC Plant Biol. 2024 May 30;24:479. doi: 10.1186/s12870-024-05166-6 (PMC11137980; doi:10.1186/s12870-024-05166-6)
Supplement: Supplementary file 1 — Supplementary Material 1. [file 12870_2024_5166_MOESM1_ESM.zip › Table S6.xlsx]

## Sheet: kor_vs_mon
Table S6 Genes subjected to selective sweep between P. mongolica and P. koraiensis
GeneID	Symbol
MA_1820g0010	--
MA_7751081g0010	ACT2
MA_81901g0010	At5g63020
MA_125554g0010	At3g05520
MA_39122g0010	--
MA_20018g0010	--
MA_10425768g0030	DTX48
MA_10305328g0010	--
MA_17837g0010	PDCL3
MA_12771g0010	KPNB1
MA_96368g0010	Os04g0590900
MA_9136g0010	--
MA_10862g0010	At1g80170
MA_90612g0010	--
MA_18081g0010	ERF042
MA_10432112g0010	--
MA_14212g0010	--
MA_16344g0010	--
MA_32290g0010	--
MA_10430871g0010	LE1
MA_19633g0010	UGT85K4
MA_10431226g0020	ISA1
MA_15502g0010	--
MA_10431597g0010	--
MA_10433454g0030	--
MA_19078g0010	--
MA_175538g0010	--
MA_10432945g0010	--
MA_92401g0010	At1g10910
MA_104821g0010	SPX1
MA_98277g0010	--
MA_10433454g0010	SAHH1
MA_99688g0010	--
MA_18002g0010	BLH1
MA_2226g0020	--
MA_10436996g0010	PBB2
MA_184912g0010	ALS
MA_18140g0010	--
MA_123242g0010	RPP1
MA_156871g0010	--
MA_10431226g0010	--
MA_10433454g0020	SAHH
MA_12926g0010	OsI_24078
MA_2226g0010	--
MA_10434956g0010	--
MA_10431956g0010	--
MA_10425768g0010	--
MA_10436917g0010	--
MA_23833g0010	--
MA_9836g0010	GDU4
MA_10429543g0010	At5g16150
MA_288660g0010	--
MA_10425768g0020	DTX48
MA_90612g0020	--
MA_39944g0010	--
MA_855349g0010	--
MA_171103g0010	At3g63340
MA_14164g0010	IP5P6
MA_15005g0010	RRP44A
MA_3943g0010	CET1
MA_10436917g0020	LPA3
MA_10433094g0010	ERF018
MA_5815g0010	--
MA_77707g0010	PCMP-H40
MA_10431963g0010	yuiD
MA_20574g0010	--
MA_29094g0010	--
MA_10431025g0010	--
MA_1386g0010	--
MA_10425768g0040	--
MA_10432892g0010	--
MA_56322g0010	PCMP-H53
