# Supplementary material for: Adaptive divergence, historical population dynamics, and simulation of suitable distributions for Picea Meyeri and P. Mongolica at the whole-genome level
Source: BMC Plant Biol. 2024 May 30;24:479. doi: 10.1186/s12870-024-05166-6 (PMC11137980; doi:10.1186/s12870-024-05166-6)
Supplement: Supplementary file 1 — Supplementary Material 1. [file 12870_2024_5166_MOESM1_ESM.zip › Table S7.xlsx]

## Sheet: mey_vs_mon
Table S7 Genes subjected to selective sweep between P. mongolica and P. meyeri
GeneID	Symbol
MA_285695g0010	KIN10A
MA_10428060g0010	--
MA_19386g0010	--
MA_10428960g0010	--
MA_96560g0010	--
MA_12216g0010	--
MA_42760g0010	--
MA_10435644g0010	RPL34
MA_135250g0010	--
MA_169053g0010	Syncrip
MA_44483g0010	--
MA_4773g0010	RPS16-2
MA_12551g0010	CLPT1
MA_15356g0010	LMBRD2
MA_15064g0010	At1g65010
MA_82205g0010	--
MA_169053g0020	--
MA_10425971g0010	SRP
MA_10434779g0010	AUR1
MA_1428g0010	--
MA_8928694g0010	PME32
MA_7939324g0010	HXK2
MA_10427567g0010	TPX2
MA_10425971g0020	OsI_017815
MA_94800g0010	CYP750A1
MA_55765g0010	RPA1B
MA_10428060g0020	RggA
MA_10428979g0010	--
MA_135250g0020	--
MA_19799g0010	At3g62120
