# Supplementary material for: Adaptive divergence, historical population dynamics, and simulation of suitable distributions for Picea Meyeri and P. Mongolica at the whole-genome level
Source: BMC Plant Biol. 2024 May 30;24:479. doi: 10.1186/s12870-024-05166-6 (PMC11137980; doi:10.1186/s12870-024-05166-6)
Supplement: Supplementary file 1 — Supplementary Material 1. [file 12870_2024_5166_MOESM1_ESM.zip › Table S8.xlsx]

## Sheet: Sheet1
Table S8 GO enrichment analysis of selected genes between P.koraiensis and P. meyeri
Ontology	GO ID	Description	Kor_vs_Mey_0.05_fst_pi_ratio_sig_intersect	p value
Biological Process	GO:0010591	regulation of lamellipodium assembly	1 (3.23%)	0.000921
	GO:0043326	chemotaxis to folate	1 (3.23%)	0.000921
	GO:0043497	regulation of protein heterodimerization activity	1 (3.23%)	0.000921
	GO:0051490	negative regulation of filopodium assembly	1 (3.23%)	0.000921
	GO:0110054	regulation of actin filament annealing	1 (3.23%)	0.000921
	GO:0110055	negative regulation of actin filament annealing	1 (3.23%)	0.000921
	GO:1902404	mitotic actomyosin contractile ring contraction	1 (3.23%)	0.000921
	GO:1902743	regulation of lamellipodium organization	1 (3.23%)	0.000921
	GO:2000601	positive regulation of Arp2/3 complex-mediated actin nucleation	1 (3.23%)	0.000921
	GO:2000812	regulation of barbed-end actin filament capping	1 (3.23%)	0.000921
	GO:2000813	negative regulation of barbed-end actin filament capping	1 (3.23%)	0.000921
	GO:0006730	one-carbon metabolic process	2 (6.45%)	0.001453
	GO:0051127	positive regulation of actin nucleation	1 (3.23%)	0.001842
	GO:1902407	assembly of actomyosin apparatus involved in mitotic cytokinesis	1 (3.23%)	0.001842
	GO:1903475	mitotic actomyosin contractile ring assembly	1 (3.23%)	0.001842
	GO:0007294	germarium-derived oocyte fate determination	1 (3.23%)	0.002761
	GO:0034315	regulation of Arp2/3 complex-mediated actin nucleation	1 (3.23%)	0.002761
	GO:0120033	negative regulation of plasma membrane bounded cell projection assembly	1 (3.23%)	0.002761
	GO:0051125	regulation of actin nucleation	1 (3.23%)	0.00368
	GO:0007329	positive regulation of transcription from RNA polymerase II promoter by pheromones	1 (3.23%)	0.004598
	GO:0009371	positive regulation of transcription by pheromones	1 (3.23%)	0.004598
	GO:0009373	regulation of transcription by pheromones	1 (3.23%)	0.004598
	GO:0010201	response to continuous far red light stimulus by the high-irradiance response system	1 (3.23%)	0.004598
	GO:0019510	S-adenosylhomocysteine catabolic process	1 (3.23%)	0.004598
	GO:0030706	germarium-derived oocyte differentiation	1 (3.23%)	0.004598
	GO:0046019	regulation of transcription from RNA polymerase II promoter by pheromones	1 (3.23%)	0.004598
	GO:0006355	regulation of transcription, DNA-templated	9 (29.03%)	0.004655
	GO:1903506	regulation of nucleic acid-templated transcription	9 (29.03%)	0.004758
	GO:2001141	regulation of RNA biosynthetic process	9 (29.03%)	0.004801
	GO:0030836	positive regulation of actin filament depolymerization	1 (3.23%)	0.005515
	GO:1901657	glycosyl compound metabolic process	3 (9.68%)	0.005536
	GO:0030716	oocyte fate determination	1 (3.23%)	0.006431
	GO:0046498	S-adenosylhomocysteine metabolic process	1 (3.23%)	0.006431
	GO:0051593	response to folic acid	1 (3.23%)	0.006431
	GO:1901522	positive regulation of transcription from RNA polymerase II promoter involved in cellular response to chemical stimulus	1 (3.23%)	0.006431
	GO:0051252	regulation of RNA metabolic process	9 (29.03%)	0.007074
	GO:0044396	actin cortical patch organization	1 (3.23%)	0.007347
	GO:0046130	purine ribonucleoside catabolic process	1 (3.23%)	0.007347
	GO:0051016	barbed-end actin filament capping	1 (3.23%)	0.007347
	GO:0060255	regulation of macromolecule metabolic process	11 (35.48%)	0.007614
	GO:0030032	lamellipodium assembly	1 (3.23%)	0.008261
	GO:0031345	negative regulation of cell projection organization	1 (3.23%)	0.008261
	GO:0051489	regulation of filopodium assembly	1 (3.23%)	0.008261
	GO:0010468	regulation of gene expression	10 (32.26%)	0.009001
	GO:0000912	assembly of actomyosin apparatus involved in cytokinesis	1 (3.23%)	0.009175
	GO:0000915	actomyosin contractile ring assembly	1 (3.23%)	0.009175
	GO:0006152	purine nucleoside catabolic process	1 (3.23%)	0.009175
	GO:0097581	lamellipodium organization	1 (3.23%)	0.009175
	GO:0006351	transcription, DNA-templated	9 (29.03%)	0.009227
	GO:0097659	nucleic acid-templated transcription	9 (29.03%)	0.009432
	GO:0032774	RNA biosynthetic process	9 (29.03%)	0.009716
	GO:0009119	ribonucleoside metabolic process	2 (6.45%)	0.009773
	GO:0046827	positive regulation of protein export from nucleus	1 (3.23%)	0.010088
	GO:0046847	filopodium assembly	1 (3.23%)	0.010088
	GO:0019219	regulation of nucleobase-containing compound metabolic process	9 (29.03%)	0.010819
	GO:0000916	actomyosin contractile ring contraction	1 (3.23%)	0.011001
	GO:0036213	contractile ring contraction	1 (3.23%)	0.011001
	GO:0042454	ribonucleoside catabolic process	1 (3.23%)	0.011001
	GO:0019222	regulation of metabolic process	11 (35.48%)	0.011015
	GO:1901881	positive regulation of protein depolymerization	1 (3.23%)	0.012823
	GO:0051171	regulation of nitrogen compound metabolic process	10 (32.26%)	0.013112
	GO:0009635	response to herbicide	1 (3.23%)	0.013732
	GO:1901659	glycosyl compound biosynthetic process	2 (6.45%)	0.014456
	GO:0006611	protein export from nucleus	2 (6.45%)	0.014594
	GO:0001709	cell fate determination	1 (3.23%)	0.014641
	GO:0034314	Arp2/3 complex-mediated actin nucleation	1 (3.23%)	0.014641
	GO:0009116	nucleoside metabolic process	2 (6.45%)	0.014732
	GO:0080090	regulation of primary metabolic process	10 (32.26%)	0.015067
	GO:0071444	cellular response to pheromone	1 (3.23%)	0.01555
	GO:0009610	response to symbiotic fungus	1 (3.23%)	0.016457
	GO:0051693	actin filament capping	1 (3.23%)	0.016457
	GO:0031323	regulation of cellular metabolic process	10 (32.26%)	0.017047
	GO:2000112	regulation of cellular macromolecule biosynthetic process	9 (29.03%)	0.017186
	GO:0043243	positive regulation of protein-containing complex disassembly	1 (3.23%)	0.017363
	GO:0010556	regulation of macromolecule biosynthetic process	9 (29.03%)	0.017802
	GO:0009164	nucleoside catabolic process	1 (3.23%)	0.018269
	GO:0009608	response to symbiont	1 (3.23%)	0.018269
	GO:0010218	response to far red light	1 (3.23%)	0.018269
	GO:0007293	germarium-derived egg chamber formation	1 (3.23%)	0.019174
	GO:0008616	queuosine biosynthetic process	1 (3.23%)	0.019174
	GO:0030835	negative regulation of actin filament depolymerization	1 (3.23%)	0.019174
	GO:0032873	negative regulation of stress-activated MAPK cascade	1 (3.23%)	0.019174
	GO:0033273	response to vitamin	1 (3.23%)	0.019174
	GO:0043327	chemotaxis to cAMP	1 (3.23%)	0.019174
	GO:0046116	queuosine metabolic process	1 (3.23%)	0.019174
	GO:0046329	negative regulation of JNK cascade	1 (3.23%)	0.019174
	GO:0070303	negative regulation of stress-activated protein kinase signaling cascade	1 (3.23%)	0.019174
	GO:0051168	nuclear export	2 (6.45%)	0.019453
	GO:0031326	regulation of cellular biosynthetic process	9 (29.03%)	0.019879
	GO:0045010	actin nucleation	1 (3.23%)	0.020078
	GO:0030834	regulation of actin filament depolymerization	1 (3.23%)	0.020982
	GO:0042219	cellular modified amino acid catabolic process	1 (3.23%)	0.020982
	GO:0009889	regulation of biosynthetic process	9 (29.03%)	0.020997
	GO:0030838	positive regulation of actin filament polymerization	1 (3.23%)	0.021884
	GO:0010197	polar nucleus fusion	1 (3.23%)	0.022786
	GO:0016070	RNA metabolic process	12 (38.71%)	0.023547
	GO:0008277	regulation of G protein-coupled receptor signaling pathway	1 (3.23%)	0.023687
	GO:0032273	positive regulation of protein polymerization	1 (3.23%)	0.024587
	GO:0043281	regulation of cysteine-type endopeptidase activity involved in apoptotic process	1 (3.23%)	0.024587
	GO:0044837	actomyosin contractile ring organization	1 (3.23%)	0.024587
	GO:0046825	regulation of protein export from nucleus	1 (3.23%)	0.024587
	GO:0120032	regulation of plasma membrane bounded cell projection assembly	1 (3.23%)	0.024587
	GO:0030837	negative regulation of actin filament polymerization	1 (3.23%)	0.025486
	GO:0034656	nucleobase-containing small molecule catabolic process	1 (3.23%)	0.025486
	GO:0060491	regulation of cell projection assembly	1 (3.23%)	0.025486
	GO:0002244	hematopoietic progenitor cell differentiation	1 (3.23%)	0.026385
	GO:0009559	embryo sac central cell differentiation	1 (3.23%)	0.026385
	GO:1901658	glycosyl compound catabolic process	1 (3.23%)	0.027282
	GO:0010023	proanthocyanidin biosynthetic process	1 (3.23%)	0.028179
	GO:0019491	ectoine biosynthetic process	1 (3.23%)	0.028179
	GO:0000741	karyogamy	1 (3.23%)	0.029075
	GO:0030042	actin filament depolymerization	1 (3.23%)	0.029075
	GO:0032272	negative regulation of protein polymerization	1 (3.23%)	0.029075
	GO:0019236	response to pheromone	1 (3.23%)	0.030865
	GO:0031032	actomyosin structure organization	1 (3.23%)	0.030865
	GO:0006813	potassium ion transport	2 (6.45%)	0.032419
	GO:0009968	negative regulation of signal transduction	2 (6.45%)	0.032612
	GO:0043409	negative regulation of MAPK cascade	1 (3.23%)	0.032652
	GO:0010648	negative regulation of cell communication	2 (6.45%)	0.033979
	GO:0023057	negative regulation of signaling	2 (6.45%)	0.033979
	GO:0007254	JNK cascade	1 (3.23%)	0.034435
	GO:0046328	regulation of JNK cascade	1 (3.23%)	0.034435
	GO:2000116	regulation of cysteine-type endopeptidase activity	1 (3.23%)	0.035325
	GO:0032872	regulation of stress-activated MAPK cascade	1 (3.23%)	0.036215
	GO:0046824	positive regulation of nucleocytoplasmic transport	1 (3.23%)	0.036215
	GO:0051403	stress-activated MAPK cascade	1 (3.23%)	0.036215
	GO:0070302	regulation of stress-activated protein kinase signaling cascade	1 (3.23%)	0.036215
	GO:0035220	wing disc development	1 (3.23%)	0.037104
	GO:1901880	negative regulation of protein depolymerization	1 (3.23%)	0.037104
	GO:0030866	cortical actin cytoskeleton organization	1 (3.23%)	0.03888
	GO:0043242	negative regulation of protein-containing complex disassembly	1 (3.23%)	0.03888
	GO:0030436	asexual sporulation	2 (6.45%)	0.039666
	GO:1902905	positive regulation of supramolecular fiber organization	1 (3.23%)	0.039766
	GO:0034329	cell junction assembly	1 (3.23%)	0.041537
	GO:0090316	positive regulation of intracellular protein transport	1 (3.23%)	0.044187
	GO:0030154	cell differentiation	4 (12.9%)	0.044584
	GO:0006424	glutamyl-tRNA aminoacylation	1 (3.23%)	0.045069
	GO:0009099	valine biosynthetic process	1 (3.23%)	0.045069
	GO:1901879	regulation of protein depolymerization	1 (3.23%)	0.045069
	GO:0051495	positive regulation of cytoskeleton organization	1 (3.23%)	0.047709
	GO:0042399	ectoine metabolic process	1 (3.23%)	0.048588
	GO:0052548	regulation of endopeptidase activity	1 (3.23%)	0.048588
	GO:0007444	imaginal disc development	1 (3.23%)	0.049466
	GO:0030833	regulation of actin filament polymerization	1 (3.23%)	0.049466
	GO:0010467	gene expression	12 (38.71%)	0.049822
Cellular Component	GO:0005934	cellular bud tip	1 (4.17%)	0.002088
	GO:0008290	F-actin capping protein complex	1 (4.17%)	0.003131
	GO:0030018	Z disc	1 (4.17%)	0.006252
	GO:0000131	incipient cellular bud site	1 (4.17%)	0.008328
	GO:0031674	I band	1 (4.17%)	0.008328
	GO:0005643	nuclear pore	2 (8.33%)	0.00894
	GO:0019774	proteasome core complex, beta-subunit complex	1 (4.17%)	0.009364
	GO:0009509	chromoplast	1 (4.17%)	0.011433
	GO:0043332	mating projection tip	1 (4.17%)	0.01453
	GO:0071203	WASH complex	1 (4.17%)	0.01453
	GO:0005869	dynactin complex	1 (4.17%)	0.01556
	GO:0005935	cellular bud neck	1 (4.17%)	0.01556
	GO:0005937	mating projection	1 (4.17%)	0.01556
	GO:0030479	actin cortical patch	1 (4.17%)	0.017617
	GO:0061645	endocytic patch	1 (4.17%)	0.017617
	GO:0005933	cellular bud	1 (4.17%)	0.018644
	GO:0030016	myofibril	1 (4.17%)	0.024784
	GO:0030017	sarcomere	1 (4.17%)	0.024784
	GO:0016324	apical plasma membrane	1 (4.17%)	0.025804
	GO:0005938	cell cortex	2 (8.33%)	0.026588
	GO:0030864	cortical actin cytoskeleton	1 (4.17%)	0.028857
	GO:0005884	actin filament	1 (4.17%)	0.029873
	GO:0043292	contractile fiber	1 (4.17%)	0.029873
	GO:0051286	cell tip	1 (4.17%)	0.032914
	GO:0060187	cell pole	1 (4.17%)	0.032914
	GO:0030956	glutamyl-tRNA(Gln) amidotransferase complex	1 (4.17%)	0.036954
	GO:0030427	site of polarized growth	1 (4.17%)	0.039974
	GO:0045177	apical part of cell	1 (4.17%)	0.040979
	GO:0005635	nuclear envelope	2 (8.33%)	0.043636
	GO:0030863	cortical cytoskeleton	1 (4.17%)	0.048979
Molecular Function	GO:0005049	nuclear export signal receptor activity	2 (5.26%)	0.000247
	GO:0004013	adenosylhomocysteinase activity	2 (5.26%)	0.00047
	GO:0016802	trialkylsulfonium hydrolase activity	2 (5.26%)	0.00047
	GO:0016801	hydrolase activity, acting on ether bonds	2 (5.26%)	0.000657
	GO:0046982	protein heterodimerization activity	3 (7.89%)	0.000682
	GO:0140142	nucleocytoplasmic carrier activity	2 (5.26%)	0.000836
	GO:0033816	diaminobutyrate acetyltransferase activity	1 (2.63%)	0.004816
	GO:0140104	molecular carrier activity	2 (5.26%)	0.005001
	GO:0003779	actin binding	2 (5.26%)	0.006321
	GO:0004455	ketol-acid reductoisomerase activity	1 (2.63%)	0.012475
	GO:0031267	small GTPase binding	2 (5.26%)	0.01339
	GO:0008297	single-stranded DNA exodeoxyribonuclease activity	1 (2.63%)	0.013428
	GO:0046983	protein dimerization activity	4 (10.53%)	0.018307
	GO:0003700	DNA-binding transcription factor activity	5 (13.16%)	0.01872
	GO:0061608	nuclear import signal receptor activity	1 (2.63%)	0.021022
	GO:0051020	GTPase binding	2 (5.26%)	0.022516
	GO:0035447	mycothiol synthase activity	1 (2.63%)	0.023855
	GO:0004039	allophanate hydrolase activity	1 (2.63%)	0.025739
	GO:0004298	threonine-type endopeptidase activity	1 (2.63%)	0.032306
	GO:0004486	methylenetetrahydrofolate dehydrogenase [NAD(P)+] activity	1 (2.63%)	0.034175
	GO:0004488	methylenetetrahydrofolate dehydrogenase (NADP+) activity	1 (2.63%)	0.034175
	GO:0050567	glutaminyl-tRNA synthase (glutamine-hydrolyzing) activity	1 (2.63%)	0.03604
	GO:0140110	transcription regulator activity	5 (13.16%)	0.037354
	GO:0051287	NAD binding	3 (7.89%)	0.038367
	GO:0008999	ribosomal-protein-alanine N-acetyltransferase activity	1 (2.63%)	0.039759
	GO:0004596	peptide alpha-N-acetyltransferase activity	1 (2.63%)	0.041613
	GO:0070003	threonine-type peptidase activity	1 (2.63%)	0.048076
