# Supplementary material for: Adaptive divergence, historical population dynamics, and simulation of suitable distributions for Picea Meyeri and P. Mongolica at the whole-genome level
Source: BMC Plant Biol. 2024 May 30;24:479. doi: 10.1186/s12870-024-05166-6 (PMC11137980; doi:10.1186/s12870-024-05166-6)
Supplement: Supplementary file 1 — Supplementary Material 1. [file 12870_2024_5166_MOESM1_ESM.zip › Table S9.xlsx]

## Sheet: Sheet1
Table S9 GO enrichment analysis of selected genes between P.koraiensis and P. mongolica
Ontology	GO ID	Description	Kor_vs_Mon_0.05_fst_pi_ratio_sig_intersect	p value
Biological Process	GO:0009635	response to herbicide	2 (5.71%)	0.000109
	GO:0010591	regulation of lamellipodium assembly	1 (2.86%)	0.00104
	GO:0043326	chemotaxis to folate	1 (2.86%)	0.00104
	GO:0043497	regulation of protein heterodimerization activity	1 (2.86%)	0.00104
	GO:0051490	negative regulation of filopodium assembly	1 (2.86%)	0.00104
	GO:0110054	regulation of actin filament annealing	1 (2.86%)	0.00104
	GO:0110055	negative regulation of actin filament annealing	1 (2.86%)	0.00104
	GO:1902404	mitotic actomyosin contractile ring contraction	1 (2.86%)	0.00104
	GO:1902743	regulation of lamellipodium organization	1 (2.86%)	0.00104
	GO:2000601	positive regulation of Arp2/3 complex-mediated actin nucleation	1 (2.86%)	0.00104
	GO:2000812	regulation of barbed-end actin filament capping	1 (2.86%)	0.00104
	GO:2000813	negative regulation of barbed-end actin filament capping	1 (2.86%)	0.00104
	GO:0009099	valine biosynthetic process	2 (5.71%)	0.001248
	GO:0006730	one-carbon metabolic process	2 (5.71%)	0.00185
	GO:0051127	positive regulation of actin nucleation	1 (2.86%)	0.002079
	GO:1902407	assembly of actomyosin apparatus involved in mitotic cytokinesis	1 (2.86%)	0.002079
	GO:1903475	mitotic actomyosin contractile ring assembly	1 (2.86%)	0.002079
	GO:0000465	exonucleolytic trimming to generate mature 5'-end of 5.8S rRNA from tricistronic rRNA transcript (SSU-rRNA, 5.8S rRNA, LSU-rRNA)	1 (2.86%)	0.003117
	GO:0007294	germarium-derived oocyte fate determination	1 (2.86%)	0.003117
	GO:0034315	regulation of Arp2/3 complex-mediated actin nucleation	1 (2.86%)	0.003117
	GO:0120033	negative regulation of plasma membrane bounded cell projection assembly	1 (2.86%)	0.003117
	GO:0051125	regulation of actin nucleation	1 (2.86%)	0.004154
	GO:0009097	isoleucine biosynthetic process	2 (5.71%)	0.004692
	GO:0044273	sulfur compound catabolic process	2 (5.71%)	0.004975
	GO:0007329	positive regulation of transcription from RNA polymerase II promoter by pheromones	1 (2.86%)	0.00519
	GO:0009371	positive regulation of transcription by pheromones	1 (2.86%)	0.00519
	GO:0009373	regulation of transcription by pheromones	1 (2.86%)	0.00519
	GO:0010201	response to continuous far red light stimulus by the high-irradiance response system	1 (2.86%)	0.00519
	GO:0010835	regulation of protein ADP-ribosylation	1 (2.86%)	0.00519
	GO:0010836	negative regulation of protein ADP-ribosylation	1 (2.86%)	0.00519
	GO:0019510	S-adenosylhomocysteine catabolic process	1 (2.86%)	0.00519
	GO:0030706	germarium-derived oocyte differentiation	1 (2.86%)	0.00519
	GO:0046019	regulation of transcription from RNA polymerase II promoter by pheromones	1 (2.86%)	0.00519
	GO:0006549	isoleucine metabolic process	2 (5.71%)	0.005465
	GO:0030836	positive regulation of actin filament depolymerization	1 (2.86%)	0.006225
	GO:0030847	termination of RNA polymerase II transcription, exosome-dependent	1 (2.86%)	0.006225
	GO:0098502	DNA dephosphorylation	1 (2.86%)	0.006225
	GO:0098506	polynucleotide 3' dephosphorylation	1 (2.86%)	0.006225
	GO:0009082	branched-chain amino acid biosynthetic process	2 (5.71%)	0.006948
	GO:0030716	oocyte fate determination	1 (2.86%)	0.007259
	GO:0033621	nuclear-transcribed mRNA catabolic process, meiosis-specific transcripts	1 (2.86%)	0.007259
	GO:0046498	S-adenosylhomocysteine metabolic process	1 (2.86%)	0.007259
	GO:0051593	response to folic acid	1 (2.86%)	0.007259
	GO:0051676	pullulan metabolic process	1 (2.86%)	0.007259
	GO:0051678	pullulan catabolic process	1 (2.86%)	0.007259
	GO:1901522	positive regulation of transcription from RNA polymerase II promoter involved in cellular response to chemical stimulus	1 (2.86%)	0.007259
	GO:1901657	glycosyl compound metabolic process	3 (8.57%)	0.00779
	GO:0044396	actin cortical patch organization	1 (2.86%)	0.008291
	GO:0046130	purine ribonucleoside catabolic process	1 (2.86%)	0.008291
	GO:0051016	barbed-end actin filament capping	1 (2.86%)	0.008291
	GO:0071039	nuclear polyadenylation-dependent CUT catabolic process	1 (2.86%)	0.008291
	GO:0030032	lamellipodium assembly	1 (2.86%)	0.009323
	GO:0031345	negative regulation of cell projection organization	1 (2.86%)	0.009323
	GO:0051489	regulation of filopodium assembly	1 (2.86%)	0.009323
	GO:0051973	positive regulation of telomerase activity	1 (2.86%)	0.009323
	GO:1904355	positive regulation of telomere capping	1 (2.86%)	0.009323
	GO:0006573	valine metabolic process	2 (5.71%)	0.009864
	GO:0032269	negative regulation of cellular protein metabolic process	3 (8.57%)	0.010143
	GO:0000912	assembly of actomyosin apparatus involved in cytokinesis	1 (2.86%)	0.010354
	GO:0000915	actomyosin contractile ring assembly	1 (2.86%)	0.010354
	GO:0006152	purine nucleoside catabolic process	1 (2.86%)	0.010354
	GO:0097581	lamellipodium organization	1 (2.86%)	0.010354
	GO:0051248	negative regulation of protein metabolic process	3 (8.57%)	0.010463
	GO:0009081	branched-chain amino acid metabolic process	2 (5.71%)	0.011214
	GO:0046827	positive regulation of protein export from nucleus	1 (2.86%)	0.011383
	GO:0046847	filopodium assembly	1 (2.86%)	0.011383
	GO:0071031	nuclear mRNA surveillance of mRNA 3'-end processing	1 (2.86%)	0.011383
	GO:0009119	ribonucleoside metabolic process	2 (5.71%)	0.012349
	GO:0000916	actomyosin contractile ring contraction	1 (2.86%)	0.012412
	GO:0036213	contractile ring contraction	1 (2.86%)	0.012412
	GO:0042454	ribonucleoside catabolic process	1 (2.86%)	0.012412
	GO:0098501	polynucleotide dephosphorylation	1 (2.86%)	0.013439
	GO:1901881	positive regulation of protein depolymerization	1 (2.86%)	0.014466
	GO:0051252	regulation of RNA metabolic process	9 (25.71%)	0.01619
	GO:0001709	cell fate determination	1 (2.86%)	0.016516
	GO:0034314	Arp2/3 complex-mediated actin nucleation	1 (2.86%)	0.016516
	GO:0071034	CUT catabolic process	1 (2.86%)	0.016516
	GO:0071043	CUT metabolic process	1 (2.86%)	0.016516
	GO:0051972	regulation of telomerase activity	1 (2.86%)	0.017539
	GO:0071444	cellular response to pheromone	1 (2.86%)	0.017539
	GO:0031400	negative regulation of protein modification process	2 (5.71%)	0.018215
	GO:1901659	glycosyl compound biosynthetic process	2 (5.71%)	0.018215
	GO:0006611	protein export from nucleus	2 (5.71%)	0.018387
	GO:0031399	regulation of protein modification process	3 (8.57%)	0.018475
	GO:0009116	nucleoside metabolic process	2 (5.71%)	0.01856
	GO:0009610	response to symbiotic fungus	1 (2.86%)	0.018562
	GO:0051693	actin filament capping	1 (2.86%)	0.018562
	GO:0071038	nuclear polyadenylation-dependent tRNA catabolic process	1 (2.86%)	0.018562
	GO:0071051	polyadenylation-dependent snoRNA 3'-end processing	1 (2.86%)	0.018562
	GO:0106354	tRNA surveillance	1 (2.86%)	0.018562
	GO:0043243	positive regulation of protein-containing complex disassembly	1 (2.86%)	0.019583
	GO:0060255	regulation of macromolecule metabolic process	11 (31.43%)	0.020096
	GO:0000459	exonucleolytic trimming involved in rRNA processing	1 (2.86%)	0.020603
	GO:0000467	exonucleolytic trimming to generate mature 3'-end of 5.8S rRNA from tricistronic rRNA transcript (SSU-rRNA, 5.8S rRNA, LSU-rRNA)	1 (2.86%)	0.020603
	GO:0009164	nucleoside catabolic process	1 (2.86%)	0.020603
	GO:0009608	response to symbiont	1 (2.86%)	0.020603
	GO:0010218	response to far red light	1 (2.86%)	0.020603
	GO:0070481	nuclear-transcribed mRNA catabolic process, non-stop decay	1 (2.86%)	0.020603
	GO:0070651	nonfunctional rRNA decay	1 (2.86%)	0.020603
	GO:1904353	regulation of telomere capping	1 (2.86%)	0.020603
	GO:0006351	transcription, DNA-templated	9 (25.71%)	0.020742
	GO:0097659	nucleic acid-templated transcription	9 (25.71%)	0.02117
	GO:0007293	germarium-derived egg chamber formation	1 (2.86%)	0.021623
	GO:0008616	queuosine biosynthetic process	1 (2.86%)	0.021623
	GO:0030835	negative regulation of actin filament depolymerization	1 (2.86%)	0.021623
	GO:0032873	negative regulation of stress-activated MAPK cascade	1 (2.86%)	0.021623
	GO:0033273	response to vitamin	1 (2.86%)	0.021623
	GO:0043327	chemotaxis to cAMP	1 (2.86%)	0.021623
	GO:0046116	queuosine metabolic process	1 (2.86%)	0.021623
	GO:0046329	negative regulation of JNK cascade	1 (2.86%)	0.021623
	GO:0070303	negative regulation of stress-activated protein kinase signaling cascade	1 (2.86%)	0.021623
	GO:0032774	RNA biosynthetic process	9 (25.71%)	0.021762
	GO:0010468	regulation of gene expression	10 (28.57%)	0.021787
	GO:0019529	taurine catabolic process	1 (2.86%)	0.022641
	GO:0019530	taurine metabolic process	1 (2.86%)	0.022641
	GO:0019694	alkanesulfonate metabolic process	1 (2.86%)	0.022641
	GO:0031126	sno(s)RNA 3'-end processing	1 (2.86%)	0.022641
	GO:0045010	actin nucleation	1 (2.86%)	0.022641
	GO:0046306	alkanesulfonate catabolic process	1 (2.86%)	0.022641
	GO:0030834	regulation of actin filament depolymerization	1 (2.86%)	0.023658
	GO:0042219	cellular modified amino acid catabolic process	1 (2.86%)	0.023658
	GO:0019219	regulation of nucleobase-containing compound metabolic process	9 (25.71%)	0.024049
	GO:0051168	nuclear export	2 (5.71%)	0.024447
	GO:0030838	positive regulation of actin filament polymerization	1 (2.86%)	0.024674
	GO:0010197	polar nucleus fusion	1 (2.86%)	0.025689
	GO:0008277	regulation of G protein-coupled receptor signaling pathway	1 (2.86%)	0.026703
	GO:0009684	indoleacetic acid biosynthetic process	1 (2.86%)	0.027717
	GO:0032273	positive regulation of protein polymerization	1 (2.86%)	0.027717
	GO:0043281	regulation of cysteine-type endopeptidase activity involved in apoptotic process	1 (2.86%)	0.027717
	GO:0044837	actomyosin contractile ring organization	1 (2.86%)	0.027717
	GO:0046825	regulation of protein export from nucleus	1 (2.86%)	0.027717
	GO:0120032	regulation of plasma membrane bounded cell projection assembly	1 (2.86%)	0.027717
	GO:0019222	regulation of metabolic process	11 (31.43%)	0.028147
	GO:0030837	negative regulation of actin filament polymerization	1 (2.86%)	0.028729
	GO:0034656	nucleobase-containing small molecule catabolic process	1 (2.86%)	0.028729
	GO:0060491	regulation of cell projection assembly	1 (2.86%)	0.028729
	GO:0002244	hematopoietic progenitor cell differentiation	1 (2.86%)	0.02974
	GO:0006471	protein ADP-ribosylation	1 (2.86%)	0.02974
	GO:0009559	embryo sac central cell differentiation	1 (2.86%)	0.02974
	GO:0009683	indoleacetic acid metabolic process	1 (2.86%)	0.02974
	GO:0071042	nuclear polyadenylation-dependent mRNA catabolic process	1 (2.86%)	0.02974
	GO:0071047	polyadenylation-dependent mRNA catabolic process	1 (2.86%)	0.02974
	GO:0010638	positive regulation of organelle organization	2 (5.71%)	0.030567
	GO:0032212	positive regulation of telomere maintenance via telomerase	1 (2.86%)	0.03075
	GO:1901658	glycosyl compound catabolic process	1 (2.86%)	0.03075
	GO:1904358	positive regulation of telomere maintenance via telomere lengthening	1 (2.86%)	0.03075
	GO:0051171	regulation of nitrogen compound metabolic process	10 (28.57%)	0.03078
	GO:0006355	regulation of transcription, DNA-templated	8 (22.86%)	0.031747
	GO:0016078	tRNA catabolic process	1 (2.86%)	0.031759
	GO:0019491	ectoine biosynthetic process	1 (2.86%)	0.031759
	GO:1903506	regulation of nucleic acid-templated transcription	8 (22.86%)	0.032295
	GO:2001141	regulation of RNA biosynthetic process	8 (22.86%)	0.032526
	GO:0000741	karyogamy	1 (2.86%)	0.032767
	GO:0030042	actin filament depolymerization	1 (2.86%)	0.032767
	GO:0032272	negative regulation of protein polymerization	1 (2.86%)	0.032767
	GO:0071028	nuclear mRNA surveillance	1 (2.86%)	0.032767
	GO:0019236	response to pheromone	1 (2.86%)	0.03478
	GO:0031032	actomyosin structure organization	1 (2.86%)	0.03478
	GO:0043634	polyadenylation-dependent ncRNA catabolic process	1 (2.86%)	0.03478
	GO:0071029	nuclear ncRNA surveillance	1 (2.86%)	0.03478
	GO:0071035	nuclear polyadenylation-dependent rRNA catabolic process	1 (2.86%)	0.03478
	GO:0071046	nuclear polyadenylation-dependent ncRNA catabolic process	1 (2.86%)	0.03478
	GO:0080090	regulation of primary metabolic process	10 (28.57%)	0.034949
	GO:0031125	rRNA 3'-end processing	1 (2.86%)	0.035784
	GO:0009851	auxin biosynthetic process	1 (2.86%)	0.036788
	GO:0042769	DNA damage response, detection of DNA damage	1 (2.86%)	0.036788
	GO:0043409	negative regulation of MAPK cascade	1 (2.86%)	0.036788
	GO:2000112	regulation of cellular macromolecule biosynthetic process	9 (25.71%)	0.036879
	GO:0044275	cellular carbohydrate catabolic process	2 (5.71%)	0.037458
	GO:0043144	sno(s)RNA processing	1 (2.86%)	0.037791
	GO:0070478	nuclear-transcribed mRNA catabolic process, 3'-5' exonucleolytic nonsense-mediated decay	1 (2.86%)	0.037791
	GO:0010556	regulation of macromolecule biosynthetic process	9 (25.71%)	0.038092
	GO:0006369	termination of RNA polymerase II transcription	1 (2.86%)	0.038793
	GO:0007254	JNK cascade	1 (2.86%)	0.038793
	GO:0046328	regulation of JNK cascade	1 (2.86%)	0.038793
	GO:0031323	regulation of cellular metabolic process	10 (28.57%)	0.039109
	GO:2000116	regulation of cysteine-type endopeptidase activity	1 (2.86%)	0.039794
	GO:0006813	potassium ion transport	2 (5.71%)	0.040511
	GO:0009968	negative regulation of signal transduction	2 (5.71%)	0.040749
	GO:0032872	regulation of stress-activated MAPK cascade	1 (2.86%)	0.040794
	GO:0046824	positive regulation of nucleocytoplasmic transport	1 (2.86%)	0.040794
	GO:0051403	stress-activated MAPK cascade	1 (2.86%)	0.040794
	GO:0070302	regulation of stress-activated protein kinase signaling cascade	1 (2.86%)	0.040794
	GO:0035220	wing disc development	1 (2.86%)	0.041793
	GO:1901880	negative regulation of protein depolymerization	1 (2.86%)	0.041793
	GO:0031326	regulation of cellular biosynthetic process	9 (25.71%)	0.042154
	GO:0010648	negative regulation of cell communication	2 (5.71%)	0.042435
	GO:0023057	negative regulation of signaling	2 (5.71%)	0.042435
	GO:0016074	sno(s)RNA metabolic process	1 (2.86%)	0.042791
	GO:0019288	isopentenyl diphosphate biosynthetic process, methylerythritol 4-phosphate pathway	1 (2.86%)	0.042791
	GO:0018130	heterocycle biosynthetic process	12 (34.29%)	0.042921
	GO:0030866	cortical actin cytoskeleton organization	1 (2.86%)	0.043787
	GO:0043242	negative regulation of protein-containing complex disassembly	1 (2.86%)	0.043787
	GO:0006886	intracellular protein transport	4 (11.43%)	0.043865
	GO:0009889	regulation of biosynthetic process	9 (25.71%)	0.044321
	GO:0000012	single strand break repair	1 (2.86%)	0.044783
	GO:0005980	glycogen catabolic process	1 (2.86%)	0.044783
	GO:0071027	nuclear RNA surveillance	1 (2.86%)	0.044783
	GO:1902905	positive regulation of supramolecular fiber organization	1 (2.86%)	0.044783
	GO:0043633	polyadenylation-dependent RNA catabolic process	1 (2.86%)	0.045778
	GO:0048522	positive regulation of cellular process	5 (14.29%)	0.046044
	GO:0000967	rRNA 5'-end processing	1 (2.86%)	0.046772
	GO:0016973	poly(A)+ mRNA export from nucleus	1 (2.86%)	0.046772
	GO:0034329	cell junction assembly	1 (2.86%)	0.046772
	GO:0034427	nuclear-transcribed mRNA catabolic process, exonucleolytic, 3'-5'	1 (2.86%)	0.047765
	GO:0071025	RNA surveillance	1 (2.86%)	0.047765
	GO:0032206	positive regulation of telomere maintenance	1 (2.86%)	0.048756
	GO:0032210	regulation of telomere maintenance via telomerase	1 (2.86%)	0.048756
	GO:0030436	asexual sporulation	2 (5.71%)	0.049432
	GO:0090316	positive regulation of intracellular protein transport	1 (2.86%)	0.049747
Cellular Component	GO:0005934	cellular bud tip	1 (4.17%)	0.002088
	GO:0008290	F-actin capping protein complex	1 (4.17%)	0.003131
	GO:0030018	Z disc	1 (4.17%)	0.006252
	GO:1990251	nuclear exosome focus	1 (4.17%)	0.00729
	GO:0000131	incipient cellular bud site	1 (4.17%)	0.008328
	GO:0031674	I band	1 (4.17%)	0.008328
	GO:0019774	proteasome core complex, beta-subunit complex	1 (4.17%)	0.009364
	GO:0009509	chromoplast	1 (4.17%)	0.011433
	GO:0043332	mating projection tip	1 (4.17%)	0.01453
	GO:0071203	WASH complex	1 (4.17%)	0.01453
	GO:0005869	dynactin complex	1 (4.17%)	0.01556
	GO:0005935	cellular bud neck	1 (4.17%)	0.01556
	GO:0005937	mating projection	1 (4.17%)	0.01556
	GO:0030479	actin cortical patch	1 (4.17%)	0.017617
	GO:0061645	endocytic patch	1 (4.17%)	0.017617
	GO:0005933	cellular bud	1 (4.17%)	0.018644
	GO:0005652	nuclear lamina	1 (4.17%)	0.020695
	GO:0030016	myofibril	1 (4.17%)	0.024784
	GO:0030017	sarcomere	1 (4.17%)	0.024784
	GO:0016324	apical plasma membrane	1 (4.17%)	0.025804
	GO:0005938	cell cortex	2 (8.33%)	0.026588
	GO:0005948	acetolactate synthase complex	1 (4.17%)	0.026823
	GO:0000176	nuclear exosome (RNase complex)	1 (4.17%)	0.02784
	GO:0030864	cortical actin cytoskeleton	1 (4.17%)	0.028857
	GO:0005884	actin filament	1 (4.17%)	0.029873
	GO:0043292	contractile fiber	1 (4.17%)	0.029873
	GO:0000177	cytoplasmic exosome (RNase complex)	1 (4.17%)	0.030888
	GO:0051286	cell tip	1 (4.17%)	0.032914
	GO:0060187	cell pole	1 (4.17%)	0.032914
	GO:0030427	site of polarized growth	1 (4.17%)	0.039974
	GO:0045177	apical part of cell	1 (4.17%)	0.040979
	GO:0000178	exosome (RNase complex)	1 (4.17%)	0.048979
	GO:0030863	cortical cytoskeleton	1 (4.17%)	0.048979
Molecular Function	GO:0004013	adenosylhomocysteinase activity	2 (5.56%)	0.000421
	GO:0016802	trialkylsulfonium hydrolase activity	2 (5.56%)	0.000421
	GO:0016801	hydrolase activity, acting on ether bonds	2 (5.56%)	0.000589
	GO:0031267	small GTPase binding	3 (8.33%)	0.00062
	GO:0051020	GTPase binding	3 (8.33%)	0.001376
	GO:0004650	polygalacturonase activity	2 (5.56%)	0.001581
	GO:0033816	diaminobutyrate acetyltransferase activity	1 (2.78%)	0.004563
	GO:0003779	actin binding	2 (5.56%)	0.005688
	GO:0008788	alpha,alpha-phosphotrehalase activity	1 (2.78%)	0.007291
	GO:0047471	maltose alpha-D-glucosyltransferase activity	1 (2.78%)	0.007291
	GO:0051989	coproporphyrinogen dehydrogenase activity	1 (2.78%)	0.007291
	GO:0046404	polydeoxyribonucleotide 5'-hydroxyl-kinase activity	1 (2.78%)	0.010012
	GO:0051733	polydeoxyribonucleotide kinase activity	1 (2.78%)	0.010012
	GO:0051734	polynucleotide kinase activity	1 (2.78%)	0.010012
	GO:0050518	2-C-methyl-D-erythritol 4-phosphate cytidylyltransferase activity	1 (2.78%)	0.010917
	GO:0046982	protein heterodimerization activity	2 (5.56%)	0.011573
	GO:0004455	ketol-acid reductoisomerase activity	1 (2.78%)	0.011822
	GO:0015927	trehalase activity	1 (2.78%)	0.011822
	GO:0046403	polynucleotide 3'-phosphatase activity	1 (2.78%)	0.011822
	GO:0008297	single-stranded DNA exodeoxyribonuclease activity	1 (2.78%)	0.012725
	GO:0003700	DNA-binding transcription factor activity	5 (13.89%)	0.015031
	GO:0051060	pullulanase activity	1 (2.78%)	0.015432
	GO:0016796	exonuclease activity, active with either ribo- or deoxyribonucleic acids and producing 5'-phosphomonoesters	2 (5.56%)	0.01583
	GO:0003844	1,4-alpha-glucan branching enzyme activity	1 (2.78%)	0.018131
	GO:0009028	tartronate-semialdehyde synthase activity	1 (2.78%)	0.018131
	GO:0050487	sulfoacetaldehyde acetyltransferase activity	1 (2.78%)	0.019926
	GO:0005049	nuclear export signal receptor activity	1 (2.78%)	0.021718
	GO:0035447	mycothiol synthase activity	1 (2.78%)	0.022613
	GO:0047434	indolepyruvate decarboxylase activity	1 (2.78%)	0.022613
	GO:0051731	polynucleotide 5'-hydroxyl-kinase activity	1 (2.78%)	0.022613
	GO:0098518	polynucleotide phosphatase activity	1 (2.78%)	0.023507
	GO:0003984	acetolactate synthase activity	1 (2.78%)	0.024401
	GO:0140110	transcription regulator activity	5 (13.89%)	0.030387
	GO:0004298	threonine-type endopeptidase activity	1 (2.78%)	0.030632
	GO:0004133	glycogen debranching enzyme activity	1 (2.78%)	0.031519
	GO:0004486	methylenetetrahydrofolate dehydrogenase [NAD(P)+] activity	1 (2.78%)	0.032405
	GO:0004488	methylenetetrahydrofolate dehydrogenase (NADP+) activity	1 (2.78%)	0.032405
	GO:0016822	hydrolase activity, acting on acid carbon-carbon bonds	1 (2.78%)	0.035059
	GO:0016823	hydrolase activity, acting on acid carbon-carbon bonds, in ketonic substances	1 (2.78%)	0.035059
	GO:0008999	ribosomal-protein-alanine N-acetyltransferase activity	1 (2.78%)	0.037705
	GO:0004527	exonuclease activity	2 (5.56%)	0.038002
	GO:0004596	peptide alpha-N-acetyltransferase activity	1 (2.78%)	0.039466
	GO:0140142	nucleocytoplasmic carrier activity	1 (2.78%)	0.039466
	GO:0070003	threonine-type peptidase activity	1 (2.78%)	0.045603
	GO:0019899	enzyme binding	3 (8.33%)	0.04577
	GO:0015297	antiporter activity	2 (5.56%)	0.048964
	GO:0051015	actin filament binding	1 (2.78%)	0.049093
